# Supplementary material for: Transcriptomic Profiling of Lesional and Perilesional Skin in Atopic Dermatitis Suggests Barrier Dysfunction, Inflammatory Activation, and Alterations to Vitamin D Metabolism
Source: Int J Mol Sci. 2025 Jun 26;26(13):6152. doi: 10.3390/ijms26136152 (PMC12249519; doi:10.3390/ijms26136152)
Supplement: Supplementary file 1 [file ijms-26-06152-s001.zip]

Archive with 5 entries (5 files):
- Supplementary Figure S1a.pdf
- Supplementary Figure S1b.pdf
- Supplementary Figure S2.pdf
- Supplementary Figure S3.pdf
- Supplementary Table S1.xlsx
