# Supplementary material for: Transcriptomic Profiling of Lesional and Perilesional Skin in Atopic Dermatitis Suggests Barrier Dysfunction, Inflammatory Activation, and Alterations to Vitamin D Metabolism
Source: Int J Mol Sci. 2025 Jun 26;26(13):6152. doi: 10.3390/ijms26136152 (PMC12249519; doi:10.3390/ijms26136152)
Supplement: Supplementary file 1 [file ijms-26-06152-s001.zip › Supplementary Table S1.xlsx]

## Sheet: S1_ILvsPL_DEGs(8817)
Supplementary Table S1: Full list of differentially expressed genes (DEGs) between intralesional (IL) and perilesional (PL) skin samples from patients with atopic dermatitis. The table includes all genes with adjusted p-value < 0.05 (n = 8,817), derived from differential expression analysis using DESeq2. Each row corresponds to a gene, and columns report the following: gene_id: Ensembl gene ident…
gene_id	gene	baseMean	log2FoldChange	lfcSE	stat	pvalue	padj
ENSG00000142224	IL19	58.7941	6.4263	0.85901	7.48105	7.37335e-14	5.69868e-10
ENSG00000162892	IL24	21.532	5.63973	0.976075	5.77797	7.56071e-09	1.88499e-06
ENSG00000196611	MMP1	501.087	5.41916	0.655754	8.26401	1.40863e-16	4.35478e-12
ENSG00000124875	CXCL6	25.1833	5.32613	0.775509	6.86792	6.51439e-12	1.34262e-08
ENSG00000229035	SPRR2C	37.3682	5.31803	0.759189	7.00488	2.47197e-12	9.55263e-09
ENSG00000166670	MMP10	63.0293	4.96831	0.888124	5.59416	2.21687e-08	3.68465e-06
ENSG00000170465	KRT6C	38209.4	4.35746	0.753013	5.78671	7.17797e-09	1.84922e-06
ENSG00000169429	IL8	335.532	4.31121	0.658928	6.54276	6.03926e-11	6.66799e-08
ENSG00000175426	PCSK1	56.8381	4.2724	0.563022	7.58832	3.24071e-14	3.33956e-10
ENSG00000112115	IL17A	2.52809	4.02703	0.963512	4.17953	2.92108e-05	0.000526254
ENSG00000171711	DEFB4A	486.178	3.97577	0.753399	5.27711	1.31234e-07	1.23042e-05
ENSG00000197915	HRNR	118.689	3.75159	0.631912	5.93688	2.9049e-09	1.06142e-06
ENSG00000153802	TMPRSS11D	122.154	3.67688	0.572409	6.42353	1.33152e-10	1.08326e-07
ENSG00000172156	CCL11	8.59663	3.62447	0.765349	4.73571	2.18287e-06	8.52065e-05
ENSG00000255128	HSPD1P3	5.71981	3.57562	0.989477	3.61365	0.000301917	0.00285349
ENSG00000136694	IL36A	111.112	3.55277	0.907974	3.91285	9.12131e-05	0.00119214
ENSG00000251230	RP11-701P16.5	15.7462	3.54626	0.623626	5.68652	1.29652e-08	2.70901e-06
ENSG00000254543	HSPD1P2	1.17852	3.51343	1.24707	2.81735	0.00484211	0.0222261
ENSG00000163209	SPRR3	24.1418	3.4694	0.911949	3.80439	0.000142156	0.00163504
ENSG00000166509	CLEC3A	1.38296	3.43648	1.06295	3.23298	0.00122507	0.00796659
ENSG00000162891	IL20	34.4152	3.39195	0.653501	5.19043	2.09814e-07	1.63798e-05
ENSG00000109163	GNRHR	1.32617	3.34733	0.81415	4.11144	3.93203e-05	0.000652712
ENSG00000185479	KRT6B	49718.1	3.32375	0.552768	6.01293	1.82204e-09	8.16354e-07
ENSG00000189410	SH2D5	105.343	3.30247	0.46879	7.04466	1.85911e-12	8.821e-09
ENSG00000198400	NTRK1	111.604	3.20234	0.510952	6.26741	3.671e-10	2.63928e-07
ENSG00000205021	CCL3L1	1.32282	3.19202	0.859505	3.71378	0.000204183	0.00215231
ENSG00000163739	CXCL1	184.245	3.17304	0.529407	5.99358	2.05276e-09	8.78943e-07
ENSG00000182585	EPGN	185.086	3.16263	0.50784	6.22761	4.73614e-10	3.25373e-07
ENSG00000244094	SPRR2F	1224.22	3.15896	0.796219	3.96745	7.26464e-05	0.00100973
ENSG00000135625	EGR4	11.2231	3.15201	0.676086	4.66214	3.12931e-06	0.000108456
ENSG00000260084	RP11-615I2.1	1.55839	3.12808	0.855242	3.65755	0.000254642	0.00253208
ENSG00000186832	KRT16	118656	3.11722	0.662727	4.70363	2.55579e-06	9.48527e-05
ENSG00000124102	PI3	8391.24	3.05644	0.631862	4.83719	1.31688e-06	5.92596e-05
ENSG00000227748	RP11-497D6.3	1.83802	3.03802	0.60261	5.04144	4.6205e-07	2.85115e-05
ENSG00000151790	TDO2	18.0752	3.00927	0.450164	6.68484	2.31177e-11	3.40325e-08
ENSG00000110680	CALCA	0.83863	3.00848	0.813773	3.69696	0.000218199	0.00226136
ENSG00000070729	CNGB1	24.2544	3.00815	0.516744	5.82135	5.83731e-09	1.64082e-06
ENSG00000205420	KRT6A	207316	2.98431	0.606787	4.91823	8.73319e-07	4.46123e-05
ENSG00000242512	RP11-416O18.1	20.0493	2.92945	0.506638	5.78213	7.37607e-09	1.86911e-06
ENSG00000206073	SERPINB4	9709.73	2.90251	0.627009	4.62914	3.67184e-06	0.000122586
ENSG00000153292	GPR110	43.6441	2.88529	0.473869	6.08879	1.13766e-09	5.86178e-07
ENSG00000102837	OLFM4	27.5365	2.88522	0.566554	5.09258	3.53228e-07	2.38951e-05
ENSG00000134827	TCN1	428.751	2.86829	0.608385	4.71459	2.42193e-06	9.16185e-05
ENSG00000214822	KRT16P3	51.0977	2.84959	0.433791	6.56903	5.0643e-11	6.02165e-08
ENSG00000187054	TMPRSS11A	2.60854	2.84875	0.784891	3.62949	0.000283986	0.00273332
ENSG00000140519	RHCG	1391.39	2.84127	0.417889	6.79909	1.05282e-11	1.83317e-08
ENSG00000258602	RP11-7F17.7	5.98767	2.81757	0.696347	4.04621	5.20527e-05	0.000800416
ENSG00000178172	SPINK6	5.44841	2.80823	0.807879	3.47605	0.000508855	0.0041573
ENSG00000231412	CTC-490G23.2	22.6031	2.80402	0.815953	3.4365	0.000589289	0.00462259
ENSG00000149968	MMP3	87.7241	2.80093	0.540836	5.1789	2.23202e-07	1.70799e-05
ENSG00000177257	DEFB4B	9.55607	2.77139	0.846222	3.27502	0.00105656	0.00715205
ENSG00000099985	OSM	55.4241	2.76292	0.490241	5.63584	1.7421e-08	3.13122e-06
ENSG00000261817	RP11-502H18.2	1.11682	2.73433	0.761487	3.59078	0.000329696	0.00304074
ENSG00000227300	KRT16P2	108.707	2.73178	0.427907	6.38405	1.72462e-10	1.36709e-07
ENSG00000165474	GJB2	18355.9	2.72136	0.375425	7.24874	4.20663e-13	2.60096e-09
ENSG00000261521	RP11-408H20.1	67.6197	2.71089	0.398829	6.79711	1.06735e-11	1.83317e-08
ENSG00000175592	FOSL1	471.232	2.70302	0.486608	5.55483	2.7789e-08	4.42766e-06
ENSG00000050730	TNIP3	55.2219	2.6524	0.548251	4.83793	1.312e-06	5.91261e-05
ENSG00000172602	RND1	93.9067	2.64653	0.425419	6.22101	4.93978e-10	3.25967e-07
ENSG00000116996	ZP4	1.97065	2.64046	0.768521	3.43577	0.000590878	0.0046288
ENSG00000187714	SLC18A3	6.02248	2.62983	0.936851	2.80709	0.00499907	0.0227743
ENSG00000241479	RP11-641D5.2	1.96567	2.60845	0.913709	2.85479	0.00430651	0.020341
ENSG00000128383	APOBEC3A	198.833	2.60003	0.547832	4.74603	2.07445e-06	8.21406e-05
ENSG00000105641	SLC5A5	361.869	2.59792	0.663415	3.91598	9.00376e-05	0.00118296
ENSG00000257515	RP11-498M15.1	1.12283	2.58551	0.68864	3.75452	0.000173676	0.00189791
ENSG00000153923	CLCA3P	1.53109	2.58333	0.675139	3.82636	0.00013005	0.00153979
ENSG00000122852	SFTPA1	2.59116	2.57432	0.747446	3.44416	0.000572844	0.0045374
ENSG00000138684	IL21	1.00636	2.56688	0.628346	4.08514	4.40502e-05	0.000708171
ENSG00000186442	KRT3	22.5167	2.56482	0.540998	4.74091	2.1276e-06	8.38963e-05
ENSG00000143546	S100A8	52494.5	2.55389	0.584547	4.36901	1.24813e-05	0.000290557
ENSG00000012223	LTF	5918	2.54626	0.531166	4.79372	1.6372e-06	6.93518e-05
ENSG00000128965	CHAC1	158.845	2.54455	0.429981	5.91782	3.26245e-09	1.12424e-06
ENSG00000149948	HMGA2	18.3229	2.5395	0.615373	4.12676	3.67905e-05	0.000621518
ENSG00000237372	RP11-316P17.2	1.33227	2.53521	0.600001	4.22535	2.38571e-05	0.000456117
ENSG00000231027	AC079325.6	14.5443	2.52264	0.509929	4.94705	7.53485e-07	4.05113e-05
ENSG00000184330	S100A7A	12094.6	2.51525	0.758053	3.31804	0.000906526	0.00638388
ENSG00000136244	IL6	19.6714	2.51469	0.51053	4.92565	8.40802e-07	4.33946e-05
ENSG00000243225	RP11-7F17.1	2.80931	2.50134	0.881211	2.83853	0.0045322	0.0211779
ENSG00000236044	FABP5P2	0.957805	2.49491	0.652547	3.82335	0.000131653	0.00155203
ENSG00000124731	TREM1	64.147	2.49292	0.492314	5.06369	4.11227e-07	2.59451e-05
ENSG00000007908	SELE	795.144	2.47793	0.355496	6.97035	3.16156e-12	1.0008e-08
ENSG00000163220	S100A9	71547.6	2.46591	0.582736	4.23161	2.32027e-05	0.000448039
ENSG00000188293	IGFL1	175.945	2.45898	0.520103	4.72786	2.26895e-06	8.75713e-05
ENSG00000203688	RP11-351J23.1	8.84318	2.43586	0.557753	4.36726	1.25813e-05	0.000292443
ENSG00000171889	MIR31HG	20.9898	2.43218	0.503414	4.83137	1.35599e-06	6.04041e-05
ENSG00000234224	TMEM229A	13.8918	2.43117	0.552278	4.40208	1.07218e-05	0.000262094
ENSG00000214215	C12orf74	7.82827	2.42761	0.596794	4.06776	4.74675e-05	0.000749085
ENSG00000057149	SERPINB3	9397.68	2.40787	0.444497	5.41708	6.05811e-08	7.432e-06
ENSG00000091137	SLC26A4	92.6582	2.39551	0.397223	6.03065	1.63306e-09	7.53522e-07
ENSG00000128422	KRT17	8322.27	2.39352	0.411178	5.82114	5.84484e-09	1.64082e-06
ENSG00000135114	OASL	387.692	2.38545	0.389302	6.12751	8.92641e-10	4.75793e-07
ENSG00000250274	CTB-114C7.4	3.94379	2.3814	0.510088	4.6686	3.03262e-06	0.000105936
ENSG00000236972	FABP5P1	1.01158	2.36738	0.658225	3.59661	0.000322388	0.00299478
ENSG00000253154	CTA-392E5.1	2.38408	2.34302	0.659874	3.5507	0.000384203	0.0034141
ENSG00000164047	CAMP	21.9155	2.31947	0.620914	3.73558	0.000187286	0.0020111
ENSG00000124391	IL17C	3.69358	2.31857	0.539397	4.29845	1.71997e-05	0.000360006
ENSG00000108688	CCL7	5.96799	2.31274	0.438869	5.26977	1.36596e-07	1.24897e-05
ENSG00000186431	FCAR	12.3366	2.30822	0.600297	3.84514	0.000120484	0.00145669
ENSG00000102970	CCL17	270.552	2.30535	0.459052	5.02199	5.114e-07	3.05801e-05
ENSG00000235101	SETP9	0.752379	2.30341	0.801836	2.87267	0.00407023	0.0195057
ENSG00000241794	SPRR2A	8040.69	2.29959	0.676209	3.40071	0.000672101	0.00509514
ENSG00000232811	RP11-96K19.2	2.406	2.27793	0.575366	3.9591	7.52326e-05	0.00103324
ENSG00000217482	HMGB1P17	1.037	2.27563	0.73544	3.09424	0.00197321	0.0112924
ENSG00000184995	IFNE	4.13163	2.27108	0.651392	3.48651	0.000489376	0.00404736
ENSG00000148702	HABP2	7.51121	2.26533	0.597349	3.79231	0.000149253	0.00169619
ENSG00000237166	AC007163.3	3.45269	2.24956	0.609775	3.68916	0.000224993	0.00231085
ENSG00000154198	CYP4Z2P	16.4335	2.23692	0.513158	4.35912	1.30584e-05	0.000299481
ENSG00000169245	CXCL10	204.082	2.23359	0.496369	4.49986	6.79976e-06	0.000191278
ENSG00000110347	MMP12	913.107	2.21345	0.570943	3.87683	0.000105827	0.00132616
ENSG00000255397	AC022182.2	3.30538	2.20766	0.514364	4.29201	1.77059e-05	0.000368357
ENSG00000225214	AC079790.2	1.88804	2.20143	0.554569	3.96962	7.19884e-05	0.00100294
ENSG00000134339	SAA2	39.8398	2.2006	0.525966	4.18392	2.86527e-05	0.000520902
ENSG00000229769	TRBV10-2	0.974007	2.20032	0.672298	3.27284	0.00106473	0.00718534
ENSG00000158859	ADAMTS4	357.105	2.18403	0.334622	6.52684	6.71703e-11	7.16059e-08
ENSG00000187510	PLEKHG7	9.89593	2.17878	0.519144	4.19686	2.70643e-05	0.000498923
ENSG00000254521	SIGLEC12	7.91379	2.17632	0.60003	3.62702	0.00028671	0.00275455
ENSG00000198074	AKR1B10	1618.51	2.17318	0.418832	5.18867	2.11801e-07	1.64933e-05
ENSG00000206072	SERPINB11	21.2735	2.17186	0.40751	5.32959	9.84328e-08	1.02116e-05
ENSG00000214856	KRT16P1	55.5456	2.15949	0.453445	4.7624	1.913e-06	7.7612e-05
ENSG00000231870	KRT17P3	3.73674	2.15702	0.627772	3.436	0.000590376	0.00462765
ENSG00000233056	ERVH48-1	5.20521	2.15518	0.618664	3.48359	0.000494728	0.00407452
ENSG00000163221	S100A12	95.9545	2.14021	0.696312	3.07364	0.00211463	0.0118948
ENSG00000185962	LCE3A	1093.82	2.13469	0.728528	2.93014	0.00338809	0.0170452
ENSG00000173391	OLR1	9.85994	2.13171	0.404007	5.27643	1.31727e-07	1.23042e-05
ENSG00000169474	SPRR1A	5333.25	2.13013	0.416572	5.11347	3.16287e-07	2.20722e-05
ENSG00000125538	IL1B	176.193	2.1194	0.503831	4.20657	2.59281e-05	0.000483163
ENSG00000264379	SNORD39	3.33503	2.11919	0.796251	2.66146	0.00778022	0.0317567
ENSG00000271856	RP11-861A13.4	54.2627	2.10648	0.422331	4.98775	6.10859e-07	3.48426e-05
ENSG00000235884	LINC00941	7.04968	2.10555	0.475912	4.42424	9.67829e-06	0.000243276
ENSG00000127318	IL22	19.5813	2.10552	0.753362	2.79483	0.00519274	0.0234253
ENSG00000204296	C6orf10	2.23917	2.10116	0.73545	2.85697	0.00427707	0.0202451
ENSG00000163734	CXCL3	16.2893	2.08034	0.399322	5.2097	1.8915e-07	1.53262e-05
ENSG00000181577	C6orf223	47.8633	2.07818	0.385155	5.3957	6.82568e-08	7.99302e-06
ENSG00000265930	MIR4734	1.10719	2.07732	0.690932	3.00654	0.00264237	0.0140989
ENSG00000258689	RP6-65G23.1	17.6818	2.07415	0.413698	5.01368	5.3398e-07	3.15111e-05
ENSG00000104371	DKK4	8.56623	2.07204	0.471101	4.39828	1.09112e-05	0.00026466
ENSG00000168334	XIRP1	5.87233	2.06326	0.488961	4.21967	2.44658e-05	0.000463171
ENSG00000171051	FPR1	122.923	2.06278	0.460026	4.48405	7.324e-06	0.000202011
ENSG00000151023	ENKUR	26.8711	2.0566	0.439607	4.67828	2.89296e-06	0.000102715
ENSG00000214754	AC004870.5	15.1071	2.05203	0.524283	3.91397	9.07904e-05	0.00118982
ENSG00000255427	RP11-350D17.2	1.1295	2.04359	0.706081	2.89428	0.0038003	0.018531
ENSG00000093134	VNN3	41.6719	2.04297	0.525866	3.88496	0.000102346	0.00129833
ENSG00000169248	CXCL11	30.5467	2.03911	0.482141	4.22928	2.34443e-05	0.000450733
ENSG00000041982	TNC	19425.3	2.03235	0.391262	5.19435	2.05442e-07	1.62512e-05
ENSG00000198883	PNMA5	3.57421	2.03137	0.688127	2.95202	0.00315699	0.0161644
ENSG00000233370	AC092664.1	1.16014	2.03078	0.676122	3.00357	0.00266828	0.0142126
ENSG00000172350	ABCG4	163.991	2.02544	0.378828	5.34659	8.96248e-08	9.56689e-06
ENSG00000156234	CXCL13	12.4708	2.02431	0.448866	4.50983	6.48787e-06	0.000186927
ENSG00000271216	LINC01050	1.06895	2.02419	0.764941	2.64621	0.00814001	0.0328651
ENSG00000134755	DSC2	8042.4	2.01941	0.287066	7.03467	1.99731e-12	8.821e-09
ENSG00000196805	SPRR2B	3165.14	2.01856	0.536427	3.76296	0.000167913	0.00184932
ENSG00000226633	PPIAP28	1.09934	2.01326	0.58971	3.41399	0.000640199	0.0049172
ENSG00000154165	GPR15	15.0366	2.00029	0.540558	3.70041	0.000215249	0.00224054
ENSG00000253163	RP11-443C10.1	1.3121	1.99539	0.687628	2.90185	0.00370967	0.0182093
ENSG00000137558	PI15	230.162	1.9931	0.347644	5.73318	9.85678e-09	2.2406e-06
ENSG00000226738	CTA-384D8.31	36.2539	1.98857	0.529699	3.75414	0.000173936	0.00189941
ENSG00000236216	PPP1R11P1	3.0681	1.98712	0.673922	2.94859	0.00319224	0.0162932
ENSG00000109471	IL2	1.29979	1.987	0.611704	3.24831	0.00116093	0.00768046
ENSG00000134028	ADAMDEC1	57.677	1.98632	0.439457	4.51994	6.18584e-06	0.000180071
ENSG00000137860	SLC28A2	3.58965	1.9827	0.708948	2.79668	0.005163	0.0233354
ENSG00000169194	IL13	37.0788	1.97171	0.433614	4.54715	5.43769e-06	0.000163846
ENSG00000266690	MIR4274	1.15434	1.96907	0.684208	2.87788	0.00400353	0.0192757
ENSG00000226535	RP11-417L14.1	1.70374	1.96133	0.544253	3.60371	0.000313706	0.00293618
ENSG00000204936	CD177	294.613	1.95859	0.721008	2.71645	0.00659854	0.0281332
ENSG00000234964	FABP5P7	59.8853	1.95423	0.348576	5.60632	2.06669e-08	3.49134e-06
ENSG00000169469	SPRR1B	16346.6	1.94852	0.372279	5.23402	1.65859e-07	1.40096e-05
ENSG00000196754	S100A2	8015.04	1.93912	0.300771	6.44716	1.13966e-10	9.52236e-08
ENSG00000119508	NR4A3	301.922	1.93546	0.315132	6.14175	8.1618e-10	4.45796e-07
ENSG00000230782	RP11-508N12.2	1.86131	1.93366	0.541804	3.56893	0.000358436	0.00323346
ENSG00000164532	TBX20	7.35401	1.92955	0.449835	4.28947	1.79096e-05	0.000371096
ENSG00000103044	HAS3	2744.59	1.92692	0.277235	6.95049	3.64028e-12	1.0008e-08
ENSG00000078725	BRINP1	16.4776	1.92667	0.34141	5.64328	1.66841e-08	3.03405e-06
ENSG00000183696	UPP1	560.691	1.92399	0.289136	6.65428	2.84695e-11	3.66722e-08
ENSG00000247699	CTB-127C13.1	0.921671	1.91945	0.616175	3.11511	0.00183874	0.0107093
ENSG00000181333	HEPHL1	3355.49	1.91485	0.492322	3.88942	0.000100486	0.00127945
ENSG00000187116	LILRA5	24.1234	1.91055	0.475573	4.01737	5.88502e-05	0.000868458
ENSG00000189377	CXCL17	14.8686	1.90052	0.345063	5.50774	3.6347e-08	5.30032e-06
ENSG00000267497	NFE2L3P1	3.60742	1.89771	0.356568	5.32215	1.0255e-07	1.05439e-05
ENSG00000111012	CYP27B1	137.102	1.89335	0.293056	6.46073	1.04201e-10	9.20391e-08
ENSG00000112195	TREML2	61.2604	1.89215	0.378537	4.99859	5.77507e-07	3.32686e-05
ENSG00000264133	AC006953.1	2.18258	1.89033	0.623745	3.03062	0.00244055	0.0133021
ENSG00000246528	RP11-159H10.3	1.04246	1.88956	0.639856	2.9531	0.00314601	0.0161265
ENSG00000131203	IDO1	58.0891	1.88783	0.330467	5.7126	1.1126e-08	2.45687e-06
ENSG00000238266	LINC00707	15.8325	1.8806	0.443866	4.23686	2.26665e-05	0.000440714
ENSG00000153976	HS3ST3A1	115.211	1.87611	0.357796	5.24351	1.57547e-07	1.36049e-05
ENSG00000100433	KCNK10	63.7081	1.87023	0.37687	4.96254	6.95767e-07	3.83015e-05
ENSG00000259006	RP11-566K11.4	1.77165	1.87001	0.484374	3.86067	0.000113075	0.00139327
ENSG00000232621	C4BPAP2	1.11593	1.8649	0.75496	2.47019	0.013504	0.048025
ENSG00000211806	TRAV25	2.56329	1.86184	0.500301	3.72145	0.000198083	0.00209933
ENSG00000250929	KB-1639H6.4	18.5267	1.86014	0.532423	3.49373	0.00047633	0.00396493
ENSG00000167755	KLK6	2312.33	1.85879	0.530379	3.50464	0.00045722	0.00385148
ENSG00000150551	LYPD1	56.2943	1.85835	0.303928	6.11445	9.68932e-10	5.07704e-07
ENSG00000138135	CH25H	123.624	1.85419	0.310303	5.97541	2.29511e-09	9.46046e-07
ENSG00000130487	KLHDC7B	197.9	1.85326	0.488622	3.79282	0.000148944	0.00169474
ENSG00000121594	CD80	49.7531	1.84802	0.325421	5.67885	1.35605e-08	2.70901e-06
ENSG00000270491	RP4-743O11.1	1.20577	1.84639	0.625806	2.95042	0.00317342	0.016224
ENSG00000234389	AC007278.3	3.55846	1.8419	0.510525	3.60785	0.000308742	0.00290114
ENSG00000136688	IL36G	1224.52	1.84174	0.37498	4.91157	9.03518e-07	4.58658e-05
ENSG00000227471	AKR1B15	207.778	1.8392	0.412488	4.45879	8.24224e-06	0.000219285
ENSG00000159337	PLA2G4D	3208.76	1.83718	0.336147	5.46539	4.61879e-08	6.29031e-06
ENSG00000179452	RP11-380B22.1	0.888193	1.82036	0.679635	2.67843	0.00739676	0.0305832
ENSG00000164687	FABP5	8196.56	1.81097	0.327257	5.53377	3.13422e-08	4.79676e-06
ENSG00000254948	OR7E158P	1.05501	1.80213	0.604932	2.97907	0.00289126	0.0150782
ENSG00000269927	RP6-91H8.3	3.11602	1.79371	0.578586	3.10016	0.00193416	0.0111163
ENSG00000143473	KCNH1	8.45473	1.79363	0.457959	3.91657	8.98166e-05	0.00118106
ENSG00000019186	CYP24A1	82.8379	1.78865	0.405261	4.41359	1.01673e-05	0.000252454
ENSG00000240907	BX255923.3	0.881972	1.78316	0.722	2.46975	0.0135207	0.048056
ENSG00000268388	FENDRR	5.68104	1.78204	0.484702	3.67657	0.000236389	0.00239449
ENSG00000166111	SVOP	1.82401	1.78057	0.539987	3.29743	0.000975728	0.00672567
ENSG00000121742	GJB6	4627.33	1.77809	0.310287	5.73045	1.00162e-08	2.26023e-06
ENSG00000171401	KRT13	39.0468	1.77642	0.555086	3.20026	0.00137304	0.00862886
ENSG00000104951	IL4I1	256.274	1.77531	0.336394	5.27746	1.30984e-07	1.23042e-05
ENSG00000138755	CXCL9	464.206	1.77512	0.566959	3.13095	0.0017424	0.0102779
ENSG00000120217	CD274	192.269	1.77202	0.255285	6.94131	3.88472e-12	1.0008e-08
ENSG00000229586	RP11-434D2.6	26.2223	1.76649	0.380007	4.64857	3.34245e-06	0.000114179
ENSG00000104970	KIR3DX1	1.64106	1.76453	0.544565	3.24025	0.00119425	0.00782161
ENSG00000254874	RP11-676F20.1	1.34827	1.76102	0.644948	2.73048	0.00632425	0.0272798
ENSG00000143556	S100A7	37134.6	1.76082	0.511358	3.44341	0.00057442	0.00454518
ENSG00000113070	HBEGF	668.564	1.74832	0.303383	5.76277	8.27448e-09	1.99848e-06
ENSG00000156282	CLDN17	4.89521	1.74433	0.46263	3.77047	0.000162943	0.0018111
ENSG00000170298	LGALS9B	46.0723	1.74253	0.347557	5.01364	5.34103e-07	3.15111e-05
ENSG00000253768	CTB-33O18.1	7.84039	1.74016	0.586709	2.96596	0.00301735	0.0155955
ENSG00000103888	KIAA1199	1453.37	1.72483	0.303456	5.68397	1.316e-08	2.70901e-06
ENSG00000265658	MIR3690	2.19536	1.72424	0.484937	3.5556	0.000377112	0.00336262
ENSG00000226145	AC022596.6	271.449	1.723	0.374882	4.59613	4.30418e-06	0.000136756
ENSG00000101670	LIPG	391.214	1.71861	0.350332	4.90567	9.31112e-07	4.67295e-05
ENSG00000169427	KCNK9	3.79198	1.71531	0.55765	3.07596	0.00209826	0.0118135
ENSG00000081041	CXCL2	41.2929	1.71381	0.337415	5.07924	3.78942e-07	2.47674e-05
ENSG00000073756	PTGS2	239.85	1.70674	0.356353	4.78947	1.67218e-06	7.04299e-05
ENSG00000170866	LILRA3	23.4528	1.69965	0.567194	2.9966	0.00273005	0.0144544
ENSG00000171916	LGALS9C	68.2177	1.69324	0.473809	3.57367	0.000352007	0.00319035
ENSG00000090104	RGS1	120.529	1.69024	0.281085	6.01327	1.81821e-09	8.16354e-07
ENSG00000174527	MYO1H	17.9576	1.68832	0.363408	4.64581	3.38746e-06	0.000115091
ENSG00000171049	FPR2	18.8793	1.68743	0.493714	3.41783	0.000631236	0.00486286
ENSG00000167759	KLK13	1236.44	1.6828	0.343149	4.90398	9.39117e-07	4.68271e-05
ENSG00000269354	AC005626.3	1.55798	1.68063	0.626228	2.68374	0.00728035	0.0302191
ENSG00000244376	RN7SL636P	0.818451	1.67897	0.661703	2.53735	0.0111695	0.0416735
ENSG00000272666	CTA-384D8.35	45.891	1.67849	0.356561	4.70744	2.50847e-06	9.37718e-05
ENSG00000100453	GZMB	105.54	1.67695	0.42132	3.98023	6.88478e-05	0.00096879
ENSG00000222032	AC112721.2	3.62655	1.67602	0.497562	3.36847	0.000755861	0.00554296
ENSG00000263941	RN7SL32P	1.38455	1.67568	0.544068	3.07991	0.00207064	0.011707
ENSG00000214888	XXyac-YM21GA2.7	1.20662	1.6653	0.65697	2.53482	0.0112506	0.0418958
ENSG00000239948	RN7SL368P	4.819	1.66336	0.391018	4.25392	2.10064e-05	0.000419788
ENSG00000174502	SLC26A9	1183.31	1.65998	0.34419	4.82286	1.41514e-06	6.24095e-05
ENSG00000165091	TMC1	24.1755	1.65818	0.30496	5.43738	5.40686e-08	6.99385e-06
ENSG00000070748	CHAT	10.1763	1.65682	0.624608	2.65258	0.00798787	0.0323862
ENSG00000120498	TEX11	7.50579	1.65469	0.512215	3.23045	0.00123596	0.00801039
ENSG00000025708	TYMP	4212.99	1.65371	0.309386	5.34511	9.03617e-08	9.56689e-06
ENSG00000143839	REN	22.9678	1.65033	0.456468	3.61544	0.000299844	0.00284171
ENSG00000236125	USP17L4	1.3723	1.64756	0.631387	2.60943	0.00906932	0.0356715
ENSG00000267147	CTC-548K16.1	2.06772	1.64451	0.538196	3.05559	0.00224619	0.0124594
ENSG00000228863	RP11-404F10.2	3.8788	1.64439	0.427531	3.84624	0.000119946	0.00145189
ENSG00000254027	RP11-363E6.3	90.6118	1.64112	0.279971	5.86177	4.57946e-09	1.40172e-06
ENSG00000002587	HS3ST1	116.565	1.64088	0.275399	5.95821	2.5501e-09	9.85453e-07
ENSG00000175264	CHST1	104.586	1.63732	0.310562	5.27213	1.3485e-07	1.24074e-05
ENSG00000123496	IL13RA2	29.2998	1.63531	0.355577	4.59903	4.24464e-06	0.000135561
ENSG00000253417	RP11-109J4.1	43.6895	1.629	0.433737	3.75574	0.000172833	0.00189071
ENSG00000227145	IL21-AS1	1.29189	1.6289	0.622326	2.61744	0.00885915	0.0350186
ENSG00000224689	ZNF812	28.199	1.62693	0.427408	3.8065	0.000140946	0.00162585
ENSG00000188037	CLCN1	12.8731	1.62471	0.330886	4.91017	9.09966e-07	4.61174e-05
ENSG00000137648	TMPRSS4	1558.59	1.6179	0.339215	4.76955	1.84639e-06	7.53051e-05
ENSG00000102962	CCL22	2627.22	1.61674	0.32972	4.90338	9.42029e-07	4.68966e-05
ENSG00000166317	SYNPO2L	8.09072	1.61602	0.456406	3.54076	0.000398974	0.00351004
ENSG00000113749	HRH2	244.103	1.60368	0.332304	4.82593	1.39351e-06	6.15434e-05
ENSG00000230088	KRT16P5	23.6721	1.60041	0.31901	5.01679	5.25408e-07	3.11811e-05
ENSG00000162723	SLAMF9	7.50213	1.60004	0.422622	3.78599	0.000153096	0.00172683
ENSG00000171124	FUT3	255.751	1.59959	0.315293	5.07334	3.90884e-07	2.50959e-05
ENSG00000200528	RNU6-1331P	1.39096	1.59445	0.53151	2.99985	0.0027011	0.0143347
ENSG00000177614	PGBD5	150.068	1.59437	0.313173	5.09103	3.56124e-07	2.40384e-05
ENSG00000141485	SLC13A5	8.01409	1.59144	0.436156	3.64879	0.000263475	0.00259737
ENSG00000248599	RP11-302J23.1	8.65371	1.59011	0.423541	3.75432	0.000173813	0.00189874
ENSG00000104368	PLAT	1191.93	1.58958	0.420643	3.77894	0.000157496	0.00176669
ENSG00000259230	CTD-2555C10.3	33.8614	1.58717	0.338143	4.69377	2.68222e-06	9.76281e-05
ENSG00000131015	ULBP2	30.9061	1.5796	0.367403	4.29937	1.71281e-05	0.000358751
ENSG00000165078	CPA6	2.80657	1.57928	0.496321	3.18198	0.0014627	0.00899532
ENSG00000189013	KIR2DL4	3.66547	1.57867	0.534766	2.95208	0.0031564	0.0161644
ENSG00000260673	RP4-529N6.2	60.3057	1.57675	0.454969	3.46561	0.000529022	0.00427798
ENSG00000005001	PRSS22	1325.36	1.57089	0.334346	4.69838	2.62232e-06	9.61672e-05
ENSG00000224668	IPO8P1	1.99057	1.57083	0.541448	2.90117	0.00371776	0.0182378
ENSG00000270160	RP11-264E20.2	1.42358	1.56672	0.618231	2.5342	0.0112704	0.0419323
ENSG00000185966	LCE3E	3048.08	1.56237	0.529584	2.95019	0.00317583	0.0162282
ENSG00000172382	PRSS27	766.16	1.56116	0.359329	4.34467	1.39487e-05	0.000312344
ENSG00000250519	RP11-680H20.2	1.94393	1.5581	0.514242	3.02989	0.00244645	0.0133249
ENSG00000235304	RP11-265P11.2	2.2103	1.55721	0.460308	3.38298	0.000717046	0.00532488
ENSG00000205755	CRLF2	30.393	1.55701	0.272523	5.71332	1.10793e-08	2.45687e-06
ENSG00000081052	COL4A4	364.229	1.55582	0.359565	4.32694	1.51193e-05	0.000330795
ENSG00000162391	FAM151A	1.62316	1.55554	0.547024	2.84364	0.00446017	0.0209235
ENSG00000211727	TRBV7-6	3.02381	1.54928	0.554164	2.7957	0.0051787	0.0233756
ENSG00000148798	INA	188.728	1.54927	0.309864	4.99984	5.73769e-07	3.32686e-05
ENSG00000101180	HRH3	40.6932	1.549	0.421451	3.6754	0.000237474	0.00239997
ENSG00000184557	SOCS3	1963.46	1.54526	0.340273	4.54124	5.59241e-06	0.00016656
ENSG00000259747	RP11-275I4.2	6.55432	1.54392	0.421033	3.66698	0.000245429	0.00245671
ENSG00000145700	ANKRD31	53.8715	1.54261	0.292966	5.26549	1.39817e-07	1.25053e-05
ENSG00000163202	LCE3D	10863.7	1.54143	0.485279	3.17637	0.0014913	0.009124
ENSG00000257764	RP11-1143G9.4	4.99399	1.53991	0.43333	3.55366	0.000379911	0.00338276
ENSG00000148680	HTR7	61.0389	1.53812	0.309641	4.96743	6.78477e-07	3.75898e-05
ENSG00000224409	RP11-114B7.6	5.65433	1.53604	0.300217	5.11643	3.11376e-07	2.18777e-05
ENSG00000248329	RP11-366M4.3	37.154	1.53582	0.367764	4.17611	2.96541e-05	0.000532113
ENSG00000177300	CLDN22	3.11935	1.53534	0.483782	3.17362	0.00150551	0.00918365
ENSG00000109321	AREG	21.5553	1.53127	0.345061	4.43767	9.09368e-06	0.000233188
ENSG00000201558	RNVU1-6	7.47048	1.53019	0.310494	4.92826	8.29669e-07	4.30356e-05
ENSG00000227009	FUNDC2P4	2.90472	1.52779	0.516075	2.96039	0.00307246	0.0158256
ENSG00000069011	PITX1	277.615	1.5254	0.374708	4.07091	4.68293e-05	0.000740904
ENSG00000114948	ADAM23	227.556	1.52485	0.264217	5.7712	7.87093e-09	1.91598e-06
ENSG00000156413	FUT6	3.54401	1.51464	0.38768	3.90693	9.34751e-05	0.00121427
ENSG00000211724	TRBV6-6	3.29807	1.51423	0.498127	3.03986	0.00236692	0.0130074
ENSG00000133863	TEX15	6.47567	1.51338	0.426782	3.54602	0.000391093	0.00345542
ENSG00000168685	IL7R	752.805	1.51337	0.303686	4.98334	6.24959e-07	3.52566e-05
ENSG00000227066	RP3-340N1.2	3.89269	1.5122	0.443945	3.40627	0.000658575	0.00502518
ENSG00000253161	RP11-150O12.1	257.059	1.50898	0.343201	4.39677	1.09875e-05	0.00026585
ENSG00000062038	CDH3	8024.55	1.50609	0.275852	5.45977	4.76748e-08	6.41986e-06
ENSG00000111335	OAS2	1225.99	1.50412	0.277871	5.413	6.19788e-08	7.48429e-06
ENSG00000183760	PAPL	2099.79	1.50388	0.296334	5.07497	3.87562e-07	2.50135e-05
ENSG00000188373	C10orf99	1692.68	1.50244	0.49376	3.04286	0.00234342	0.0129023
ENSG00000027869	SH2D2A	106.817	1.50226	0.272435	5.51419	3.50386e-08	5.15818e-06
ENSG00000117090	SLAMF1	157.626	1.50186	0.30916	4.85788	1.18648e-06	5.53243e-05
ENSG00000092345	DAZL	2.25274	1.50175	0.548356	2.73865	0.00616929	0.0267607
ENSG00000065675	PRKCQ	109.47	1.50149	0.281288	5.33789	9.40341e-08	9.85446e-06
ENSG00000127954	STEAP4	3494.79	1.49562	0.291475	5.13121	2.87888e-07	2.08432e-05
ENSG00000134460	IL2RA	173.634	1.4932	0.316483	4.7181	2.38062e-06	9.06015e-05
ENSG00000162594	IL23R	4.01149	1.49299	0.332557	4.48942	7.14186e-06	0.000198374
ENSG00000211790	TRAV8-4	5.66584	1.48998	0.358194	4.15971	3.18656e-05	0.000562928
ENSG00000228113	AC003991.3	4.13932	1.48842	0.373021	3.99017	6.60248e-05	0.000938894
ENSG00000186407	CD300E	100.032	1.48776	0.400457	3.71516	0.000203077	0.00214416
ENSG00000135074	ADAM19	1370.66	1.48202	0.27536	5.38211	7.36181e-08	8.42928e-06
ENSG00000263976	YWHAEP3	1.75972	1.48063	0.4927	3.00514	0.0026546	0.0141544
ENSG00000183273	CCDC60	5.41975	1.4792	0.475172	3.11298	0.00185207	0.0107605
ENSG00000255571	LINC00925	16.7096	1.47718	0.228913	6.45302	1.09646e-10	9.41587e-08
ENSG00000074317	SNCB	14.8526	1.47647	0.42725	3.45576	0.000548744	0.00438924
ENSG00000240403	KIR3DL2	2.57529	1.47166	0.568898	2.58686	0.00968548	0.0374424
ENSG00000266304	RP11-484N16.1	2.16879	1.46919	0.478166	3.07256	0.00212229	0.0119227
ENSG00000115919	KYNU	213.345	1.46593	0.323998	4.5245	6.05398e-06	0.00017757
ENSG00000263835	BX649553.1	1.65261	1.46492	0.563551	2.59944	0.00933773	0.0364195
ENSG00000103313	MEFV	72.3309	1.46394	0.359933	4.06725	4.75705e-05	0.000750328
ENSG00000113302	IL12B	6.71548	1.46281	0.532818	2.74543	0.00604321	0.0263655
ENSG00000142549	IGLON5	8.39224	1.46031	0.370952	3.93665	8.26276e-05	0.00110773
ENSG00000104321	TRPA1	2.83734	1.45903	0.501724	2.90804	0.00363703	0.0179414
ENSG00000177359	RP11-551L14.1	73.5306	1.45871	0.318531	4.5795	4.6609e-06	0.000144525
ENSG00000197641	SERPINB13	3633.45	1.458	0.268656	5.42701	5.73055e-08	7.17246e-06
ENSG00000186827	TNFRSF4	78.0358	1.45743	0.23951	6.08505	1.16453e-09	5.90188e-07
ENSG00000110944	IL23A	10.2363	1.45329	0.33437	4.34634	1.38426e-05	0.000311477
ENSG00000126353	CCR7	223.356	1.45002	0.317155	4.57198	4.83147e-06	0.00014877
ENSG00000164400	CSF2	15.659	1.44851	0.345607	4.19122	2.77461e-05	0.000508761
ENSG00000134940	ACRV1	3.79282	1.4451	0.496486	2.91064	0.00360684	0.0178266
ENSG00000237647	ERICH1-AS1	11.7516	1.4404	0.332379	4.33361	1.46684e-05	0.000324605
ENSG00000185467	KPNA7	3.81177	1.43982	0.563379	2.55569	0.0105978	0.0400333
ENSG00000249346	LINC01016	2.87339	1.43654	0.454569	3.16023	0.00157643	0.00951116
ENSG00000165449	SLC16A9	50.7893	1.43483	0.41895	3.42482	0.000615214	0.00477034
ENSG00000254639	CTD-2589M5.5	2.62715	1.43454	0.409882	3.49989	0.000465456	0.00390279
ENSG00000006075	CCL3	18.7237	1.43417	0.389967	3.67767	0.00023537	0.00238729
ENSG00000211710	TRBV4-1	4.81573	1.43408	0.527386	2.71923	0.00654347	0.0279679
ENSG00000267668	RP11-697E22.2	2.44101	1.43326	0.532966	2.68922	0.0071619	0.0298195
ENSG00000185275	CD24P4	1901.36	1.4324	0.254878	5.61995	1.91008e-08	3.28056e-06
ENSG00000171848	RRM2	1153.44	1.42955	0.244075	5.85701	4.71288e-09	1.41455e-06
ENSG00000070526	ST6GALNAC1	69.5092	1.42297	0.228755	6.2205	4.95567e-10	3.25967e-07
ENSG00000249057	MAST4-IT1	4.29256	1.42248	0.434276	3.27553	0.00105465	0.00714228
ENSG00000140379	BCL2A1	44.0789	1.42055	0.363062	3.91268	9.12761e-05	0.00119214
ENSG00000115009	CCL20	31.356	1.41989	0.346482	4.09802	4.167e-05	0.000678372
ENSG00000100721	TCL1A	5.43127	1.41755	0.559605	2.53313	0.011305	0.0420167
ENSG00000172215	CXCR6	76.2445	1.41615	0.343225	4.12602	3.69088e-05	0.000623176
ENSG00000137440	FGFBP1	2273.94	1.41238	0.352409	4.00779	6.12903e-05	0.000892926
ENSG00000171551	ECEL1	34.3553	1.41211	0.398928	3.53977	0.000400481	0.00351434
ENSG00000188282	RUFY4	52.8565	1.41107	0.438269	3.21965	0.00128348	0.00823038
ENSG00000186831	KRT17P2	1.89898	1.41073	0.51522	2.73811	0.00617938	0.0267968
ENSG00000253746	RP11-527N22.2	49.7173	1.40724	0.332332	4.23444	2.29121e-05	0.000443193
ENSG00000171208	NETO2	201.534	1.40552	0.260477	5.39594	6.81638e-08	7.99302e-06
ENSG00000105246	EBI3	25.6351	1.40234	0.290326	4.83023	1.36379e-06	6.05769e-05
ENSG00000223414	LINC00473	27.862	1.39814	0.376359	3.71491	0.000203272	0.0021455
ENSG00000237588	RP11-66D17.3	2.16683	1.39622	0.491675	2.83973	0.00451524	0.0211146
ENSG00000222724	RNU2-63P	2.66566	1.39536	0.395776	3.52564	0.000422464	0.00364309
ENSG00000204610	TRIM15	118.808	1.39457	0.377207	3.69708	0.000218091	0.00226099
ENSG00000011422	PLAUR	426.101	1.39456	0.274933	5.07235	3.92927e-07	2.51034e-05
ENSG00000155307	SAMSN1	188.928	1.39423	0.271394	5.1373	2.78717e-07	2.037e-05
ENSG00000163959	SLC51A	20.9653	1.38924	0.244647	5.67857	1.35823e-08	2.70901e-06
ENSG00000049249	TNFRSF9	50.3977	1.38814	0.354933	3.911	9.19138e-05	0.00119744
ENSG00000172724	CCL19	564.41	1.3844	0.369822	3.74342	0.000181533	0.00196709
ENSG00000268310	AC087645.1	2.64337	1.3813	0.461256	2.99464	0.0027477	0.0145193
ENSG00000253410	RP11-539E17.3	2.57227	1.37777	0.47921	2.87508	0.00403925	0.0193963
ENSG00000189127	ANKRD34B	2.53428	1.3768	0.538077	2.55874	0.0105051	0.0397956
ENSG00000147434	CHRNA6	10.4243	1.37379	0.400976	3.42611	0.000612302	0.0047573
ENSG00000211785	TRAV12-1	4.78112	1.37273	0.478033	2.87163	0.00408357	0.0195514
ENSG00000169174	PCSK9	372.759	1.36976	0.408776	3.35087	0.000805573	0.00582012
ENSG00000167772	ANGPTL4	1342.7	1.36826	0.281101	4.86749	1.13022e-06	5.38929e-05
ENSG00000147689	FAM83A	1540.97	1.36787	0.316024	4.32836	1.50222e-05	0.000329519
ENSG00000158125	XDH	390.385	1.36556	0.249599	5.47101	4.47466e-08	6.23127e-06
ENSG00000179674	ARL14	9.74163	1.35968	0.334699	4.06238	4.85754e-05	0.000761129
ENSG00000163874	ZC3H12A	3040.01	1.35592	0.239383	5.66423	1.47685e-08	2.83076e-06
ENSG00000163599	CTLA4	77.8454	1.35406	0.308787	4.3851	1.15933e-05	0.000275275
ENSG00000212544	RNVU1-19	17.2566	1.35374	0.275265	4.91796	8.74496e-07	4.46123e-05
ENSG00000163687	DNASE1L3	422.288	1.35342	0.240996	5.61596	1.95474e-08	3.32037e-06
ENSG00000021355	SERPINB1	1995.09	1.35243	0.228555	5.91729	3.27291e-09	1.12424e-06
ENSG00000161031	PGLYRP2	20.8197	1.35198	0.344669	3.92253	8.7624e-05	0.00116108
ENSG00000177464	GPR4	81.2371	1.35103	0.286332	4.71841	2.37698e-06	9.06015e-05
ENSG00000181215	C4orf50	2.75274	1.34591	0.474193	2.83833	0.00453508	0.021185
ENSG00000140297	GCNT3	11.7543	1.34543	0.380108	3.53961	0.000400713	0.00351434
ENSG00000134057	CCNB1	748.034	1.34394	0.240052	5.59851	2.16199e-08	3.63249e-06
ENSG00000255267	RP11-430H10.2	43.5845	1.34246	0.520691	2.57823	0.00993065	0.0381801
ENSG00000137757	CASP5	6.62749	1.3359	0.529103	2.52484	0.0115752	0.0427915
ENSG00000125740	FOSB	684.169	1.33527	0.403594	3.30844	0.000938165	0.00654261
ENSG00000120337	TNFSF18	6.4698	1.33504	0.423562	3.15194	0.0016219	0.00972477
ENSG00000228668	TRGV5P	6.61183	1.33364	0.423244	3.151	0.00162715	0.00974869
ENSG00000254651	RP11-430H10.3	18.131	1.33286	0.491429	2.71221	0.00668364	0.0283904
ENSG00000196136	SERPINA3	18.8262	1.33008	0.429986	3.09332	0.00197929	0.0113204
ENSG00000173077	2025-12-01	6.58844	1.32764	0.363152	3.65586	0.000256317	0.00254383
ENSG00000131126	TEX101	78.0733	1.32217	0.381085	3.4695	0.00052143	0.004231
ENSG00000258018	RP11-148B3.1	4.89709	1.32128	0.400465	3.29935	0.000969085	0.00669481
ENSG00000126709	IFI6	1378.03	1.31807	0.300664	4.38388	1.16586e-05	0.000275766
ENSG00000267293	RP11-8H2.1	1.63778	1.31611	0.464954	2.83062	0.00464572	0.0215686
ENSG00000134757	DSG3	17619.1	1.31236	0.221073	5.93633	2.91475e-09	1.06142e-06
ENSG00000100985	MMP9	713.142	1.31057	0.337318	3.88525	0.000102224	0.00129731
ENSG00000174469	CNTNAP2	30.0558	1.30945	0.255487	5.12531	2.97046e-07	2.11108e-05
ENSG00000171794	UTF1	2.66617	1.30911	0.523467	2.50084	0.0123898	0.0449461
ENSG00000101057	MYBL2	758.779	1.30899	0.247587	5.28699	1.24347e-07	1.19015e-05
ENSG00000178919	FOXE1	208.756	1.30769	0.327107	3.99773	6.39517e-05	0.000918284
ENSG00000135047	CTSL	1939.78	1.30752	0.274779	4.75844	1.95099e-06	7.87318e-05
ENSG00000172243	CLEC7A	721.801	1.30464	0.242792	5.37346	7.72383e-08	8.7466e-06
ENSG00000117399	CDC20	866.924	1.30442	0.259673	5.02332	5.0786e-07	3.04273e-05
ENSG00000200997	RNU1-85P	3.89913	1.30303	0.368841	3.53277	0.000411235	0.00357417
ENSG00000249852	AC145676.2	4.0462	1.3002	0.411892	3.15667	0.00159584	0.0096058
ENSG00000092295	TGM1	7334.09	1.29835	0.255272	5.08613	3.65446e-07	2.44566e-05
ENSG00000241657	TRBV11-2	5.69946	1.29743	0.446353	2.90672	0.00365235	0.0179969
ENSG00000105427	CNFN	8241.93	1.29725	0.297516	4.36027	1.29905e-05	0.000298145
ENSG00000198805	PNP	1819.32	1.2966	0.245158	5.28885	1.23088e-07	1.18606e-05
ENSG00000257446	ZNF878	10.6079	1.28821	0.330712	3.89527	9.80903e-05	0.00125516
ENSG00000123685	BATF3	85.7505	1.28819	0.31258	4.12114	3.76995e-05	0.000633414
ENSG00000149573	MPZL2	3324.77	1.28769	0.198481	6.48771	8.71532e-11	8.16467e-08
ENSG00000228651	RP11-556E13.1	1.55249	1.28545	0.495382	2.59488	0.00946253	0.036806
ENSG00000144648	ACKR2	633.932	1.28529	0.373495	3.44124	0.00057905	0.00457016
ENSG00000184613	NELL2	2238.68	1.28433	0.395483	3.24749	0.00116429	0.00769104
ENSG00000186871	ERCC6L	94.2489	1.28232	0.216131	5.93307	2.97313e-09	1.06142e-06
ENSG00000145113	MUC4	3.9478	1.28231	0.435841	2.94215	0.00325938	0.0165702
ENSG00000271369	RP11-350D17.3	9.25772	1.28166	0.399761	3.20605	0.00134571	0.00850071
ENSG00000139629	GALNT6	2400.92	1.2811	0.264937	4.83546	1.32835e-06	5.96888e-05
ENSG00000148346	LCN2	1085.49	1.28035	0.474591	2.6978	0.00697996	0.0292987
ENSG00000151651	ADAM8	972.68	1.27755	0.277296	4.60715	4.08219e-06	0.000132374
ENSG00000109861	CTSC	5512.89	1.27747	0.214913	5.94413	2.7793e-09	1.04783e-06
ENSG00000114251	WNT5A	972.599	1.27664	0.251102	5.08417	3.69237e-07	2.44956e-05
ENSG00000211816	TRAV38-1	2.21132	1.27631	0.43694	2.92102	0.00348888	0.0174015
ENSG00000187862	TTC24	7.30803	1.27497	0.395637	3.22258	0.00127042	0.00817037
ENSG00000179294	C17orf96	549.656	1.27364	0.252112	5.05187	4.37508e-07	2.73797e-05
ENSG00000169258	GPRIN1	741.564	1.27235	0.282766	4.49965	6.80654e-06	0.000191295
ENSG00000070915	SLC12A3	7.25636	1.27152	0.36982	3.43822	0.000585553	0.00460091
ENSG00000138829	FBN2	278.287	1.27014	0.353806	3.58994	0.000330757	0.00304779
ENSG00000163216	SPRR2D	7604.07	1.26976	0.423624	2.99737	0.0027232	0.0144256
ENSG00000201699	RNU1-59P	15.689	1.26851	0.219488	5.77941	7.4963e-09	1.88413e-06
ENSG00000140451	PIF1	114.243	1.26841	0.23503	5.39679	6.78453e-08	7.99302e-06
ENSG00000140534	TICRR	353.133	1.26512	0.224924	5.62464	1.8589e-08	3.24678e-06
ENSG00000220349	RP3-431A14.4	2.22517	1.26295	0.484093	2.6089	0.00908325	0.0356988
ENSG00000158485	CD1B	252.034	1.26101	0.416968	3.02423	0.00249265	0.0135241
ENSG00000138180	CEP55	301.638	1.25729	0.222741	5.64463	1.65537e-08	3.02815e-06
ENSG00000110848	CD69	58.7529	1.25633	0.271666	4.62455	3.75405e-06	0.000124122
ENSG00000273272	CTA-384D8.34	5.21234	1.25544	0.44024	2.85172	0.00434836	0.0204986
ENSG00000237943	PRKCQ-AS1	42.443	1.25495	0.28604	4.38734	1.14743e-05	0.000273431
ENSG00000174175	SELP	433.453	1.25424	0.288306	4.35036	1.35912e-05	0.000308497
ENSG00000112984	KIF20A	542.498	1.25362	0.253871	4.93801	7.89232e-07	4.14951e-05
ENSG00000204613	TRIM10	161.977	1.24813	0.391179	3.1907	0.00141931	0.00882429
ENSG00000163888	CAMK2N2	9.21421	1.2478	0.27681	4.5078	6.55035e-06	0.00018733
ENSG00000132429	POPDC3	2.50792	1.24715	0.48764	2.55752	0.0105423	0.0398868
ENSG00000255725	RP11-443N24.1	1.57053	1.24712	0.423116	2.94747	0.0032039	0.0163392
ENSG00000140557	ST8SIA2	9.33023	1.24683	0.342052	3.64513	0.000267252	0.0026246
ENSG00000126787	DLGAP5	278.037	1.24619	0.236749	5.26378	1.41126e-07	1.25251e-05
ENSG00000164045	CDC25A	188.636	1.24529	0.225126	5.53154	3.17435e-08	4.81054e-06
ENSG00000128165	ADM2	93.6867	1.24505	0.208693	5.96591	2.43269e-09	9.76707e-07
ENSG00000130477	UNC13A	36.8747	1.24488	0.28543	4.36144	1.29211e-05	0.000296994
ENSG00000111536	IL26	9.94432	1.24364	0.421277	2.95208	0.00315641	0.0161644
ENSG00000266127	RP11-474N24.2	13.8617	1.24362	0.310328	4.00743	6.13822e-05	0.000893422
ENSG00000245954	RP11-18H21.1	14.0169	1.24066	0.345021	3.59592	0.000323253	0.00300101
ENSG00000187608	ISG15	187.119	1.24015	0.229327	5.40781	6.38014e-08	7.64504e-06
ENSG00000231971	RP11-557H15.3	37.9424	1.23938	0.279229	4.43858	9.05529e-06	0.000232863
ENSG00000127423	AUNIP	58.6009	1.23935	0.269313	4.60189	4.18681e-06	0.000134688
ENSG00000203722	RAET1G	103.743	1.2375	0.234534	5.27641	1.31739e-07	1.23042e-05
ENSG00000065328	MCM10	251.394	1.23739	0.223892	5.52673	3.2626e-08	4.89627e-06
ENSG00000087916	SLC6A14	924.754	1.23687	0.276236	4.47758	7.54939e-06	0.000204728
ENSG00000162572	SCNN1D	220.973	1.23583	0.217557	5.68049	1.34312e-08	2.70901e-06
ENSG00000167916	KRT24	2.35319	1.2353	0.45413	2.72015	0.00652526	0.0279247
ENSG00000137571	SLCO5A1	48.9689	1.23515	0.250836	4.92414	8.47335e-07	4.3659e-05
ENSG00000124215	CDH26	120.815	1.23373	0.273421	4.51219	6.4163e-06	0.000185556
ENSG00000198535	C2CD4A	13.2757	1.2333	0.342939	3.59627	0.000322814	0.00299784
ENSG00000238268	RP11-229P13.19	4.1546	1.23086	0.350206	3.51467	0.000440293	0.00374761
ENSG00000236481	AC002331.1	4.48899	1.23041	0.438874	2.80357	0.00505406	0.0229657
ENSG00000253414	RP11-150O12.6	7.75975	1.22965	0.304492	4.03836	5.38266e-05	0.000818326
ENSG00000105501	SIGLEC5	2.86885	1.22934	0.466547	2.63498	0.00841431	0.0336867
ENSG00000263325	LA16c-325D7.1	10.8037	1.22706	0.251874	4.87173	1.10626e-06	5.31056e-05
ENSG00000103241	FOXF1	32.1367	1.22601	0.225405	5.43914	5.35375e-08	6.95425e-06
ENSG00000267462	RP11-866E20.3	9.27964	1.22483	0.358527	3.41628	0.000634829	0.00488081
ENSG00000248323	LUCAT1	40.788	1.22055	0.28892	4.22453	2.39443e-05	0.000456655
ENSG00000157601	MX1	2020.02	1.21899	0.261746	4.65713	3.20648e-06	0.000110388
ENSG00000152969	JAKMIP1	25.3726	1.21307	0.318199	3.8123	0.000137678	0.00160043
ENSG00000026751	SLAMF7	320.567	1.21123	0.201674	6.00591	1.90267e-09	8.40301e-07
ENSG00000229526	KRT16P4	29.5591	1.21027	0.384846	3.14482	0.00166188	0.00990495
ENSG00000128578	STRIP2	172.482	1.20852	0.225627	5.35629	8.49463e-08	9.27116e-06
ENSG00000104972	LILRB1	82.6741	1.20775	0.368002	3.28191	0.00103107	0.00702687
ENSG00000250548	RP11-47I22.2	8.66994	1.2072	0.408172	2.95757	0.00310074	0.0159367
ENSG00000165949	IFI27	6354.42	1.20671	0.332299	3.63139	0.000281902	0.00271919
ENSG00000181449	SOX2	93.0051	1.20486	0.311289	3.87056	0.000108585	0.0013525
ENSG00000119714	GPR68	922.328	1.20321	0.246955	4.87218	1.10375e-06	5.30676e-05
ENSG00000211878	TRAJ11	2.90051	1.19975	0.445711	2.69177	0.00710735	0.0296323
ENSG00000124610	HIST1H1A	426.354	1.19872	0.283837	4.22325	2.40802e-05	0.000458117
ENSG00000256540	RP11-598F7.6	7.03017	1.19846	0.393716	3.04397	0.00233476	0.0128634
ENSG00000211697	TRGV5	8.07528	1.19487	0.357767	3.33979	0.00083843	0.00600557
ENSG00000183908	LRRC55	39.442	1.19406	0.291165	4.10098	4.11396e-05	0.000672214
ENSG00000188707	ZBED6CL	491.126	1.19346	0.215172	5.54655	2.91362e-08	4.59565e-06
ENSG00000035499	DEPDC1B	147.569	1.19271	0.20553	5.8031	6.5099e-09	1.76538e-06
ENSG00000111206	FOXM1	968.75	1.19148	0.231847	5.13908	2.76086e-07	2.02736e-05
ENSG00000221972	C3orf36	18.0585	1.18919	0.315794	3.76572	0.000166069	0.00183752
ENSG00000093009	CDC45	216.256	1.18764	0.201856	5.8836	4.01439e-09	1.26638e-06
ENSG00000230549	USP17L1P	5.00466	1.18758	0.436106	2.72313	0.00646659	0.027739
ENSG00000143320	CRABP2	6195.81	1.18677	0.239649	4.95213	7.34064e-07	3.97436e-05
ENSG00000133106	EPSTI1	465.575	1.1839	0.280712	4.21751	2.47017e-05	0.00046621
ENSG00000183813	CCR4	312.574	1.18278	0.319536	3.70157	0.000214273	0.00223371
ENSG00000138642	HERC6	802.953	1.18087	0.23327	5.06226	4.14309e-07	2.60863e-05
ENSG00000007264	MATK	246.798	1.17917	0.239023	4.93332	8.08455e-07	4.229e-05
ENSG00000111331	OAS3	3593.2	1.17901	0.219535	5.37049	7.8521e-08	8.82056e-06
ENSG00000163207	IVL	7033.93	1.17878	0.256177	4.60143	4.1961e-06	0.000134695
ENSG00000226598	AC017060.1	11.4264	1.17865	0.381338	3.09083	0.001996	0.0113955
ENSG00000154839	SKA1	160.217	1.17673	0.220346	5.34041	9.27385e-08	9.75174e-06
ENSG00000271933	RP11-338I21.1	7.87365	1.17583	0.308636	3.80975	0.000139107	0.00161297
ENSG00000248803	RP11-287J9.1	12.2222	1.17439	0.304646	3.85492	0.000115767	0.00141516
ENSG00000077984	CST7	244.846	1.17409	0.284672	4.12436	3.71765e-05	0.000626328
ENSG00000165304	MELK	350.086	1.17127	0.200595	5.83899	5.25184e-09	1.54629e-06
ENSG00000211884	TRAJ5	3.90641	1.1711	0.441746	2.65106	0.00802391	0.0324972
ENSG00000254269	CTD-2281E23.2	4.53674	1.16999	0.365994	3.19674	0.00138992	0.00870352
ENSG00000112559	MDFI	667.595	1.16976	0.223232	5.24014	1.60455e-07	1.37095e-05
ENSG00000225506	CYP4A22-AS1	7.856	1.16882	0.28463	4.10645	4.01788e-05	0.00066141
ENSG00000134326	CMPK2	168.295	1.16756	0.220504	5.29496	1.19044e-07	1.16509e-05
ENSG00000255114	RP11-110I1.6	3.36918	1.16704	0.37731	3.09306	0.00198102	0.0113204
ENSG00000105639	JAK3	687.839	1.16683	0.263604	4.42644	9.57991e-06	0.000241766
ENSG00000153048	CARHSP1	1745.57	1.16465	0.213412	5.45728	4.83482e-08	6.47049e-06
ENSG00000090382	LYZ	3556.16	1.16436	0.299457	3.88824	0.000100975	0.00128263
ENSG00000248730	EGFLAM-AS4	1.89256	1.16244	0.41209	2.82084	0.00478977	0.0220548
ENSG00000006606	CCL26	50.4073	1.1603	0.357816	3.24272	0.00118394	0.0077743
ENSG00000181773	GPR3	7.79734	1.15971	0.364382	3.18267	0.00145925	0.00898807
ENSG00000163464	CXCR1	122.124	1.1597	0.324717	3.57141	0.000355059	0.00321142
ENSG00000187672	ERC2	15.7976	1.15938	0.333686	3.47447	0.000511863	0.00417746
ENSG00000168081	PNOC	2.46432	1.1573	0.436807	2.64945	0.00806219	0.0326319
ENSG00000169508	GPR183	167.111	1.15614	0.273263	4.23087	2.32789e-05	0.000448951
ENSG00000090889	KIF4A	395.838	1.15424	0.211752	5.45089	5.01187e-08	6.64987e-06
ENSG00000163600	ICOS	44.8268	1.154	0.334619	3.44871	0.000563272	0.00447764
ENSG00000011590	ZBTB32	9.87857	1.15344	0.329195	3.5038	0.000458665	0.00386
ENSG00000188389	PDCD1	39.2256	1.15231	0.321027	3.58944	0.000331387	0.00305088
ENSG00000263980	BX649553.2	4.59864	1.14979	0.361301	3.18237	0.00146077	0.00899059
ENSG00000119630	PGF	529.021	1.14899	0.209791	5.47682	4.33045e-08	6.05774e-06
ENSG00000211721	TRBV6-5	8.62873	1.14819	0.408125	2.81333	0.00490313	0.0224464
ENSG00000256553	TRAV1-2	4.8085	1.14774	0.42586	2.69511	0.00703648	0.0294401
ENSG00000129277	CCL4	22.8274	1.14393	0.345412	3.31178	0.00092703	0.00648397
ENSG00000241322	CDRT1	39.1756	1.14388	0.255446	4.47796	7.53603e-06	0.000204545
ENSG00000108691	CCL2	888.106	1.14359	0.271349	4.21446	2.50376e-05	0.000471687
ENSG00000182481	KPNA2	1979.1	1.13997	0.202836	5.62012	1.90821e-08	3.28056e-06
ENSG00000244122	UGT1A7	461.419	1.13929	0.422532	2.69635	0.00701037	0.0293635
ENSG00000103522	IL21R	133.101	1.13765	0.284435	3.99966	6.34335e-05	0.000912115
ENSG00000181847	TIGIT	97.0482	1.13721	0.309062	3.67955	0.000233645	0.00237391
ENSG00000185338	SOCS1	220.227	1.13465	0.222545	5.09852	3.42314e-07	2.34703e-05
ENSG00000197472	ZNF695	2.67189	1.13433	0.460656	2.46242	0.0138002	0.0487691
ENSG00000134321	RSAD2	187.417	1.13362	0.266744	4.24983	2.13931e-05	0.000425043
ENSG00000183479	TREX2	1123.8	1.1333	0.278178	4.07401	4.62114e-05	0.000734134
ENSG00000231682	AC097713.4	2.81309	1.13325	0.414175	2.73616	0.00621608	0.0268957
ENSG00000137259	HIST1H2AB	552.463	1.13228	0.248821	4.55058	5.34974e-06	0.000161827
ENSG00000235576	AC092580.4	11.5873	1.1289	0.347263	3.25084	0.00115064	0.00763021
ENSG00000253824	KB-173C10.2	2.5155	1.12865	0.454741	2.48197	0.013066	0.0468216
ENSG00000113356	POLR3G	173.373	1.12725	0.23013	4.8983	9.6669e-07	4.77399e-05
ENSG00000267764	RP11-484L8.1	2.34386	1.12624	0.456747	2.46577	0.0136718	0.0484261
ENSG00000263050	RP11-667K14.3	5.09273	1.12584	0.353796	3.18217	0.00146174	0.00899117
ENSG00000078237	C12orf5	315.617	1.12566	0.241793	4.65547	3.2325e-06	0.00011116
ENSG00000271134	RP11-416L21.2	2.76431	1.12448	0.416764	2.69812	0.00697323	0.0292904
ENSG00000101306	MYLK2	4.88098	1.12296	0.316232	3.55106	0.000383676	0.00341138
ENSG00000226979	LTA	20.6561	1.12272	0.312528	3.59238	0.000327667	0.00303106
ENSG00000087586	AURKA	293.391	1.12052	0.199049	5.62936	1.80876e-08	3.1953e-06
ENSG00000094804	CDC6	305.003	1.12045	0.206403	5.42844	5.68487e-08	7.17246e-06
ENSG00000151014	CCRN4L	428.312	1.11916	0.214897	5.2079	1.9099e-07	1.53695e-05
ENSG00000173762	CD7	104.205	1.11902	0.314368	3.55958	0.000371452	0.00332661
ENSG00000034063	UHRF1	823.884	1.11821	0.215023	5.20042	1.9884e-07	1.58841e-05
ENSG00000266088	RP5-1028K7.2	10.7733	1.11702	0.369564	3.02253	0.00250671	0.013594
ENSG00000092853	CLSPN	311.505	1.11697	0.181353	6.15906	7.31761e-10	4.18933e-07
ENSG00000261222	CTD-2006K23.1	6.32549	1.1165	0.431508	2.58744	0.00966922	0.0373908
ENSG00000174038	C9orf131	4.56847	1.11416	0.419818	2.6539	0.00795665	0.0322871
ENSG00000115607	IL18RAP	30.5545	1.11347	0.310037	3.5914	0.000328907	0.00303824
ENSG00000157551	KCNJ15	440.709	1.1134	0.275476	4.04173	5.30592e-05	0.000810438
ENSG00000029153	ARNTL2	2537.36	1.10788	0.206991	5.3523	8.68416e-08	9.38243e-06
ENSG00000146072	TNFRSF21	1362.29	1.10786	0.192314	5.7607	8.3764e-09	2.00741e-06
ENSG00000151012	SLC7A11	404.923	1.10782	0.281209	3.93949	8.16554e-05	0.00109899
ENSG00000153714	LURAP1L	1043.19	1.10757	0.21606	5.12623	2.95596e-07	2.11003e-05
ENSG00000126259	KIRREL2	3.034	1.10715	0.397621	2.78443	0.00536223	0.0240286
ENSG00000211873	TRAJ16	3.22475	1.1055	0.410458	2.69333	0.00707429	0.0295583
ENSG00000264964	RP11-888D10.3	4.63889	1.10538	0.35499	3.11384	0.00184668	0.0107378
ENSG00000243627	AP000322.53	44.1653	1.10324	0.399989	2.75818	0.00581234	0.025593
ENSG00000166851	PLK1	640.114	1.10136	0.207986	5.29538	1.1877e-07	1.16509e-05
ENSG00000148773	MKI67	5225.64	1.10135	0.207685	5.303	1.13916e-07	1.13603e-05
ENSG00000178752	FAM132B	6.53477	1.09938	0.333874	3.29278	0.000992003	0.00681658
ENSG00000258232	RP11-161H23.5	38.4099	1.09895	0.22161	4.95894	7.08774e-07	3.88506e-05
ENSG00000211882	TRAJ7	5.28767	1.09893	0.387375	2.83686	0.00455592	0.0212534
ENSG00000186583	SPATC1	2.7915	1.09887	0.444064	2.47458	0.0133394	0.0475593
ENSG00000203356	RP11-296A18.3	3.3651	1.09849	0.399142	2.75212	0.00592115	0.0259649
ENSG00000159860	FAM115D	32.6506	1.09756	0.249659	4.39623	1.10146e-05	0.00026585
ENSG00000110448	CD5	267.93	1.0973	0.278479	3.94035	8.13639e-05	0.00109554
ENSG00000234883	MIR155HG	17.107	1.09699	0.284253	3.85921	0.000113756	0.00139999
ENSG00000232022	RP5-1109J22.1	31.5134	1.09676	0.319988	3.42752	0.000609132	0.00473744
ENSG00000230176	RP4-779E11.3	6.63985	1.09635	0.407278	2.6919	0.00710463	0.0296319
ENSG00000232814	COL4A2-AS1	2.66387	1.09547	0.41614	2.63245	0.00847723	0.0338777
ENSG00000255987	RP11-1094M14.4	12.6733	1.09497	0.319668	3.42535	0.000614006	0.00476336
ENSG00000211777	TRAV3	8.48078	1.09474	0.430033	2.5457	0.0109059	0.040927
ENSG00000145386	CCNA2	466.436	1.09401	0.209774	5.21517	1.83653e-07	1.50929e-05
ENSG00000177494	ZBED2	179.365	1.09171	0.238121	4.58468	4.54687e-06	0.000142274
ENSG00000101447	FAM83D	833.59	1.09152	0.20733	5.26465	1.40456e-07	1.25135e-05
ENSG00000211728	TRBV5-6	4.36893	1.09107	0.437936	2.49138	0.0127247	0.0458812
ENSG00000140511	HAPLN3	527.192	1.08897	0.200407	5.4338	5.51653e-08	7.0765e-06
ENSG00000189057	FAM111B	326.979	1.08839	0.189726	5.73661	9.65914e-09	2.21194e-06
ENSG00000251985	RNU6-1161P	1.99182	1.08826	0.434755	2.50317	0.0123087	0.0447044
ENSG00000227507	LTB	234.625	1.0882	0.329759	3.3	0.000966851	0.00668353
ENSG00000167900	TK1	792.47	1.087	0.224673	4.83816	1.31044e-06	5.91261e-05
ENSG00000151006	PRSS53	212.71	1.08466	0.244452	4.43713	9.11682e-06	0.000233317
ENSG00000170542	SERPINB9	608.176	1.08237	0.230578	4.69417	2.67686e-06	9.75885e-05
ENSG00000010438	PRSS3	1222.01	1.08094	0.227759	4.74597	2.0751e-06	8.21406e-05
ENSG00000181649	PHLDA2	400.226	1.0804	0.241244	4.47847	7.51809e-06	0.000204417
ENSG00000266709	RP11-214O1.2	69.8804	1.0794	0.174566	6.18335	6.27535e-10	3.76454e-07
ENSG00000267201	AC005624.2	6.66119	1.07921	0.311288	3.46693	0.00052644	0.00426379
ENSG00000089685	BIRC5	584.931	1.07898	0.239655	4.50223	6.72451e-06	0.000190034
ENSG00000101224	CDC25B	3231.03	1.0786	0.214812	5.02116	5.13595e-07	3.06521e-05
ENSG00000146670	CDCA5	414.611	1.0777	0.201005	5.36157	8.25021e-08	9.08702e-06
ENSG00000090339	ICAM1	1334.2	1.07766	0.228969	4.70657	2.51924e-06	9.40607e-05
ENSG00000157193	LRP8	446.567	1.07735	0.208281	5.17261	2.3085e-07	1.74492e-05
ENSG00000166923	GREM1	403.059	1.07538	0.435579	2.46886	0.0135543	0.0481353
ENSG00000142945	KIF2C	466.538	1.07534	0.218222	4.92774	8.3186e-07	4.3077e-05
ENSG00000180549	FUT7	100.075	1.07358	0.307474	3.49159	0.000480149	0.0039892
ENSG00000173559	NABP1	1296.13	1.07056	0.180462	5.93231	2.98701e-09	1.06142e-06
ENSG00000179603	GRM8	6.73973	1.06972	0.308357	3.46911	0.000522191	0.0042345
ENSG00000207501	RNVU1-14	76.5183	1.06854	0.164596	6.49189	8.47689e-11	8.16467e-08
ENSG00000166803	KIAA0101	131.417	1.06838	0.193252	5.52843	3.23101e-08	4.87252e-06
ENSG00000112149	CD83	437.722	1.0675	0.211782	5.04058	4.64124e-07	2.85825e-05
ENSG00000173083	HPSE	1074.47	1.06491	0.229221	4.64579	3.38778e-06	0.000115091
ENSG00000211886	TRAJ3	3.28297	1.06434	0.422967	2.51637	0.011857	0.0435397
ENSG00000105173	CCNE1	210.496	1.06381	0.200348	5.3098	1.09743e-07	1.10242e-05
ENSG00000211714	TRBV7-3	11.9613	1.06363	0.379497	2.80273	0.00506714	0.0230124
ENSG00000236039	AC019117.2	23.2602	1.06353	0.395993	2.68573	0.00723705	0.0300677
ENSG00000121152	NCAPH	366.747	1.05964	0.202392	5.23559	1.64458e-07	1.39294e-05
ENSG00000118193	KIF14	227.603	1.05922	0.201715	5.25107	1.51219e-07	1.30951e-05
ENSG00000133216	EPHB2	310.75	1.05875	0.254839	4.15458	3.25887e-05	0.000572432
ENSG00000078081	LAMP3	977.636	1.05767	0.226272	4.67436	2.94872e-06	0.000103945
ENSG00000080986	NDC80	214.37	1.057	0.190944	5.53564	3.10099e-08	4.7729e-06
ENSG00000167286	CD3D	138.972	1.05638	0.310233	3.40511	0.000661362	0.00503844
ENSG00000157456	CCNB2	398.342	1.05596	0.22073	4.78397	1.71869e-06	7.19964e-05
ENSG00000241490	RP11-553L6.2	3.73368	1.05593	0.419523	2.51698	0.0118367	0.0434856
ENSG00000182327	GLTPD2	19.5497	1.05302	0.324602	3.24404	0.00117846	0.00774823
ENSG00000085840	ORC1	286.356	1.05299	0.185471	5.6774	1.36761e-08	2.71023e-06
ENSG00000147509	RGS20	231.831	1.05265	0.244487	4.30555	1.66571e-05	0.000352951
ENSG00000263426	RN7SL471P	523.417	1.0524	0.255272	4.12268	3.74486e-05	0.00062954
ENSG00000219891	ZSCAN12P1	29.6399	1.05084	0.251209	4.18314	2.87506e-05	0.000521599
ENSG00000169679	BUB1	433.731	1.0492	0.205219	5.11261	3.17734e-07	2.21233e-05
ENSG00000117228	GBP1	1456.36	1.04802	0.226156	4.63407	3.58539e-06	0.00011983
ENSG00000109805	NCAPG	346.087	1.04788	0.19493	5.37568	7.62955e-08	8.68975e-06
ENSG00000059728	MXD1	2192.2	1.04774	0.19906	5.26343	1.41396e-07	1.25251e-05
ENSG00000213621	RPSAP54	2.30947	1.04706	0.39959	2.62034	0.00878434	0.0348164
ENSG00000197299	BLM	135.917	1.04664	0.154871	6.75813	1.39785e-11	2.27445e-08
ENSG00000108700	CCL8	29.9737	1.04523	0.381393	2.74055	0.00613363	0.0266434
ENSG00000212456	RNVU1-13	41.9015	1.04499	0.329552	3.17095	0.00151941	0.00925751
ENSG00000164746	C7orf57	8.32269	1.04409	0.35509	2.94036	0.00327829	0.0166472
ENSG00000127564	PKMYT1	483.813	1.04399	0.214741	4.86163	1.16425e-06	5.44522e-05
ENSG00000075618	FSCN1	6408.82	1.04231	0.176444	5.90732	3.47725e-09	1.16387e-06
ENSG00000146242	TPBG	1643.34	1.04192	0.176323	5.90917	3.43832e-09	1.16387e-06
ENSG00000122862	SRGN	786.487	1.04092	0.321038	3.24236	0.00118546	0.00778247
ENSG00000144644	GADL1	3.47175	1.04048	0.409991	2.53782	0.0111547	0.0416381
ENSG00000266970	RP11-806H10.4	6.58894	1.03983	0.343555	3.02667	0.00247265	0.0134345
ENSG00000211801	TRAV21	6.84501	1.03947	0.373587	2.7824	0.00539593	0.0241586
ENSG00000196344	ADH7	32.5529	1.03887	0.314194	3.30647	0.000944788	0.00657396
ENSG00000174946	GPR171	33.2909	1.03879	0.25179	4.12563	3.6972e-05	0.000623902
ENSG00000135046	ANXA1	9389.83	1.03858	0.25328	4.10053	4.12212e-05	0.000672482
ENSG00000100342	APOL1	1131.56	1.03721	0.287842	3.60339	0.000314092	0.00293841
ENSG00000273216	AC002059.10	5.20715	1.0372	0.262168	3.95625	7.61368e-05	0.00104057
ENSG00000158786	PLA2G2F	2319.77	1.03556	0.236422	4.38015	1.186e-05	0.000279994
ENSG00000137807	KIF23	505.757	1.03507	0.190069	5.44575	5.1589e-08	6.75171e-06
ENSG00000224566	FAM96AP2	32.6282	1.03494	0.282095	3.66876	0.000243727	0.00244558
ENSG00000235001	EIF4A1P2	5.75533	1.03414	0.256117	4.03778	5.39584e-05	0.00081851
ENSG00000232445	RP11-132A1.4	31.8581	1.03301	0.303844	3.39982	0.000674301	0.00510807
ENSG00000127241	MASP1	909.793	1.03297	0.418209	2.46999	0.0135116	0.0480402
ENSG00000256663	RP11-424C20.2	75.0532	1.03182	0.247363	4.17129	3.02887e-05	0.00054157
ENSG00000261395	HSPE1P5	12.2947	1.03024	0.269169	3.82749	0.000129456	0.00153446
ENSG00000137077	CCL21	1306.73	1.02908	0.284272	3.62007	0.000294521	0.00280416
ENSG00000228168	HNRNPA1P21	47.4028	1.02882	0.317212	3.24332	0.00118143	0.00776123
ENSG00000163568	AIM2	27.9071	1.02862	0.270198	3.80691	0.000140712	0.00162451
ENSG00000162062	C16orf59	71.0554	1.02741	0.186719	5.50244	3.7457e-08	5.43654e-06
ENSG00000261618	RP11-79H23.3	107.25	1.02731	0.216514	4.74474	2.08771e-06	8.2534e-05
ENSG00000117601	SERPINC1	4.49659	1.02418	0.370847	2.76174	0.00574938	0.025399
ENSG00000064886	CHI3L2	2829.66	1.0233	0.40003	2.55805	0.0105261	0.0398497
ENSG00000163032	VSNL1	942.038	1.02145	0.193631	5.27526	1.32567e-07	1.23219e-05
ENSG00000224260	RP1-272L16.1	9.77885	1.01964	0.309066	3.2991	0.000969946	0.00669777
ENSG00000262074	SNORD3B-2	172.428	1.01922	0.316969	3.21554	0.00130201	0.00830782
ENSG00000124019	FAM124B	80.1458	1.01771	0.195159	5.21476	1.84054e-07	1.50929e-05
ENSG00000138778	CENPE	394.864	1.01391	0.185877	5.45473	4.90478e-08	6.53583e-06
ENSG00000100078	PLA2G3	1483.58	1.01384	0.28454	3.56307	0.000366544	0.00329123
ENSG00000198178	CLEC4C	16.0618	1.01352	0.39308	2.57841	0.00992552	0.0381651
ENSG00000212195	U3	31.4871	1.01331	0.187793	5.39588	6.81882e-08	7.99302e-06
ENSG00000143184	XCL1	15.4267	1.01246	0.353455	2.86447	0.00417709	0.0198742
ENSG00000211877	TRAJ12	5.39822	1.01111	0.379746	2.66258	0.00775433	0.0316845
ENSG00000167850	CD300C	53.6236	1.01072	0.287406	3.51669	0.000436956	0.00372659
ENSG00000077238	IL4R	3841.01	1.0107	0.190095	5.31683	1.0559e-07	1.07379e-05
ENSG00000240350	AC017002.1	5.877	1.00914	0.335791	3.00526	0.00265357	0.0141513
ENSG00000178146	RP1-232L22__B.1	3.62943	1.00906	0.346393	2.91306	0.00357911	0.0177235
ENSG00000007350	TKTL1	13.883	1.00713	0.386515	2.60567	0.0091696	0.0359288
ENSG00000177602	GSG2	139.938	1.00707	0.213816	4.70999	2.47733e-06	9.27199e-05
ENSG00000049768	FOXP3	191.815	1.00652	0.228467	4.40553	1.05523e-05	0.000259526
ENSG00000199347	RNU5E-1	7.08614	1.00415	0.299247	3.35557	0.000792004	0.0057476
ENSG00000180914	OXTR	12.1021	1.00232	0.25358	3.95266	7.72876e-05	0.00105072
ENSG00000260377	RP11-646E18.4	26.3358	1.00228	0.228452	4.38726	1.14788e-05	0.000273431
ENSG00000185507	IRF7	810.761	1.00156	0.167812	5.96832	2.39706e-09	9.75066e-07
ENSG00000260997	RP4-647J21.1	44.4446	1.00145	0.312293	3.20676	0.00134237	0.00848486
ENSG00000129451	KLK10	4416.34	0.999767	0.263824	3.78953	0.000150933	0.00171138
ENSG00000096996	IL12RB1	103.011	0.998799	0.290262	3.44102	0.00057952	0.00457154
ENSG00000128815	WDFY4	1487.21	0.99865	0.261161	3.82389	0.000131364	0.00155154
ENSG00000267045	AC006126.4	25.3793	0.998366	0.226782	4.40232	1.07098e-05	0.000262094
ENSG00000122952	ZWINT	523.545	0.997949	0.182531	5.46729	4.5696e-08	6.25959e-06
ENSG00000137959	IFI44L	383.983	0.996377	0.27364	3.64119	0.000271378	0.00264992
ENSG00000172752	COL6A5	1774.31	0.99555	0.364093	2.73433	0.00625076	0.0270118
ENSG00000143333	RGS16	140.358	0.995317	0.212293	4.68841	2.75334e-06	9.94388e-05
ENSG00000123975	CKS2	246.225	0.995197	0.197871	5.02951	4.91726e-07	2.96329e-05
ENSG00000205436	EXOC3L4	44.1524	0.995032	0.285171	3.48925	0.00048438	0.00401464
ENSG00000176920	FUT2	885.353	0.994994	0.284251	3.5004	0.000464555	0.00390052
ENSG00000238532	AL355794.1	5.24286	0.993633	0.295152	3.36651	0.000761249	0.00557546
ENSG00000103257	SLC7A5	5454.1	0.993381	0.255485	3.88821	0.000100984	0.00128263
ENSG00000137812	CASC5	412.783	0.993317	0.180839	5.49282	3.95559e-08	5.66143e-06
ENSG00000008118	CAMK1G	6.71314	0.99315	0.364843	2.72213	0.00648621	0.0278115
ENSG00000128641	MYO1B	2523.01	0.991695	0.197285	5.0267	4.98993e-07	2.99627e-05
ENSG00000196226	HIST1H2BB	638.471	0.991157	0.231768	4.27651	1.89846e-05	0.000387495
ENSG00000197153	HIST1H3J	601.255	0.990745	0.239078	4.14403	3.41256e-05	0.00059112
ENSG00000265096	C1QTNF1-AS1	9.57271	0.990585	0.369827	2.67851	0.00739516	0.0305807
ENSG00000100526	CDKN3	148.368	0.989336	0.221069	4.47523	7.63285e-06	0.000206448
ENSG00000075218	GTSE1	324.511	0.988772	0.207107	4.77421	1.80413e-06	7.4565e-05
ENSG00000259886	U82695.10	25.0692	0.988472	0.273468	3.61458	0.00030084	0.00284846
ENSG00000136695	IL36RN	5201.66	0.987084	0.262395	3.76183	0.000168676	0.00185508
ENSG00000160185	UBASH3A	84.421	0.9861	0.309345	3.1877	0.00143408	0.00888467
ENSG00000214514	KRT42P	58.9846	0.985436	0.269774	3.65282	0.000259376	0.00257006
ENSG00000184060	ADAP2	1514.26	0.985432	0.233242	4.22493	2.39017e-05	0.000456409
ENSG00000105835	NAMPT	3250.39	0.985322	0.202511	4.86551	1.14161e-06	5.38929e-05
ENSG00000174939	ASPHD1	12.871	0.984215	0.224246	4.389	1.13871e-05	0.00027255
ENSG00000153283	CD96	191.42	0.98363	0.289941	3.39252	0.000692523	0.00519392
ENSG00000168078	PBK	148.912	0.983305	0.211112	4.65773	3.19715e-06	0.000110189
ENSG00000211799	TRAV19	7.05896	0.983177	0.390844	2.51553	0.0118855	0.0436181
ENSG00000204869	IGFL4	380.401	0.982443	0.259492	3.78602	0.000153079	0.00172683
ENSG00000255833	TIFAB	189.525	0.981895	0.273535	3.58966	0.000331115	0.0030497
ENSG00000071539	TRIP13	232.5	0.981855	0.200021	4.90876	9.16533e-07	4.63742e-05
ENSG00000089127	OAS1	1066.13	0.981389	0.18574	5.28367	1.26624e-07	1.20079e-05
ENSG00000244586	WNT5A-AS1	4.10455	0.98095	0.3066	3.19945	0.00137691	0.00864134
ENSG00000137965	IFI44	380.027	0.98034	0.225931	4.33911	1.4306e-05	0.00031818
ENSG00000008516	MMP25	371.22	0.979862	0.313063	3.12992	0.00174856	0.0102965
ENSG00000165272	AQP3	61288.8	0.97977	0.228206	4.29336	1.75992e-05	0.000367082
ENSG00000198366	HIST1H3A	837.502	0.979552	0.216511	4.52426	6.06073e-06	0.0001776
ENSG00000174145	KIAA1239	108.845	0.978971	0.290299	3.37228	0.000745482	0.00549382
ENSG00000250889	RP11-229C3.2	82.9984	0.977483	0.18693	5.22915	1.70291e-07	1.42671e-05
ENSG00000121966	CXCR4	323.738	0.972226	0.229267	4.24059	2.22934e-05	0.0004351
ENSG00000225431	AP001626.1	38.86	0.971866	0.315468	3.08071	0.00206507	0.0116819
ENSG00000165480	SKA3	145.367	0.971793	0.192957	5.03631	4.74597e-07	2.88254e-05
ENSG00000211747	TRBV20-1	30.15	0.971235	0.341475	2.84423	0.00445185	0.020894
ENSG00000151715	TMEM45B	2122.27	0.970856	0.206061	4.71149	2.45909e-06	9.23726e-05
ENSG00000022556	NLRP2	490.05	0.969839	0.346575	2.79835	0.00513644	0.0232562
ENSG00000104267	CA2	4441.79	0.969701	0.254859	3.80486	0.000141885	0.00163427
ENSG00000160213	CSTB	5716.79	0.96937	0.2098	4.62045	3.82905e-06	0.000125867
ENSG00000262202	SNORD3D	108.239	0.96931	0.295855	3.2763	0.00105177	0.00712433
ENSG00000175793	SFN	57521	0.969267	0.214354	4.5218	6.1315e-06	0.000178995
ENSG00000248873	SERBP1P6	4.07467	0.96863	0.287428	3.36999	0.000751703	0.00552788
ENSG00000167553	TUBA1C	10564.3	0.966619	0.2005	4.82104	1.42814e-06	6.28931e-05
ENSG00000124334	IL9R	47.0845	0.966066	0.301881	3.20016	0.00137353	0.00862886
ENSG00000160766	GBAP1	289.835	0.963493	0.22286	4.32332	1.53701e-05	0.000334625
ENSG00000105642	KCNN1	19.0114	0.961809	0.252076	3.81555	0.000135882	0.00158401
ENSG00000023445	BIRC3	1076.28	0.961689	0.250437	3.84004	0.000123015	0.00147891
ENSG00000273199	AP000692.10	18.9071	0.960283	0.162907	5.89466	3.75463e-09	1.22183e-06
ENSG00000256940	RP11-783K16.5	115.838	0.960084	0.205676	4.66794	3.04232e-06	0.000106035
ENSG00000162366	PDZK1IP1	3232.06	0.959484	0.235049	4.08206	4.46378e-05	0.000715386
ENSG00000253102	RP1-117B12.4	14.7584	0.959248	0.275711	3.47918	0.000502959	0.0041299
ENSG00000226048	YBX1P8	3.28278	0.958835	0.325361	2.94698	0.00320889	0.016362
ENSG00000105011	ASF1B	333.92	0.958464	0.209153	4.58259	4.59253e-06	0.000143123
ENSG00000085999	RAD54L	212.069	0.95793	0.174884	5.4775	4.31368e-08	6.05774e-06
ENSG00000254223	RP11-419K12.1	41.6469	0.957621	0.326458	2.93337	0.00335309	0.0169104
ENSG00000085265	FCN1	122.127	0.957529	0.354172	2.70357	0.00685989	0.0289134
ENSG00000176890	TYMS	607.171	0.957457	0.189716	5.04679	4.49298e-07	2.78996e-05
ENSG00000148848	ADAM12	245.506	0.95722	0.251417	3.8073	0.000140493	0.00162308
ENSG00000259641	RP11-279F6.3	10.6268	0.956597	0.320911	2.98088	0.00287422	0.0150146
ENSG00000152253	SPC25	72.6989	0.955728	0.215431	4.43635	9.14981e-06	0.000233774
ENSG00000185306	C12orf56	106.605	0.954885	0.235213	4.05966	4.91452e-05	0.000768111
ENSG00000196374	HIST1H2BM	902.501	0.954696	0.2317	4.1204	3.78219e-05	0.00063377
ENSG00000174371	EXO1	188.834	0.954591	0.192731	4.95297	7.30884e-07	3.97105e-05
ENSG00000187498	COL4A1	6638.82	0.954561	0.278309	3.42986	0.000603903	0.00470742
ENSG00000182264	IZUMO1	22.2773	0.952949	0.241949	3.93863	8.19476e-05	0.00110191
ENSG00000183347	GBP6	171.706	0.952351	0.35429	2.68806	0.00718688	0.0298914
ENSG00000113263	ITK	287.576	0.951388	0.270378	3.51873	0.000433613	0.0037082
ENSG00000229644	NAMPTL	19.7961	0.951291	0.325858	2.91934	0.00350775	0.0174766
ENSG00000112096	SOD2	11204.8	0.950696	0.209273	4.54285	5.54994e-06	0.000165614
ENSG00000266274	RN7SL138P	53.6016	0.949104	0.227729	4.1677	3.07694e-05	0.000547001
ENSG00000100368	CSF2RB	1693.79	0.948665	0.213479	4.44382	8.83736e-06	0.00023036
ENSG00000175063	UBE2C	420.724	0.948534	0.221586	4.28065	1.86347e-05	0.000382023
ENSG00000170312	CDK1	404.155	0.948352	0.191384	4.95522	7.22478e-07	3.95093e-05
ENSG00000225131	PSME2P2	30.4249	0.948069	0.216021	4.38877	1.13992e-05	0.00027255
ENSG00000140678	ITGAX	817.172	0.947907	0.320764	2.95516	0.00312511	0.016038
ENSG00000130489	SCO2	600.85	0.947039	0.174455	5.42855	5.68134e-08	7.17246e-06
ENSG00000127399	LRRC61	473.251	0.946642	0.202689	4.6704	3.00609e-06	0.000105486
ENSG00000068489	PRR11	422.289	0.945254	0.205345	4.60323	4.15979e-06	0.000134098
ENSG00000108829	LRRC59	2815.51	0.945107	0.1873	5.04597	4.51231e-07	2.78996e-05
ENSG00000228403	RP11-563N6.6	8.70476	0.944021	0.330605	2.85544	0.00429777	0.0203179
ENSG00000160326	SLC2A6	108.931	0.943864	0.205493	4.59316	4.36582e-06	0.000138275
ENSG00000197249	SERPINA1	369.909	0.943037	0.368162	2.56147	0.0104229	0.0395826
ENSG00000229647	AC007879.7	11.6833	0.941476	0.28997	3.2468	0.00116709	0.00770292
ENSG00000186185	KIF18B	485.751	0.940845	0.205986	4.56753	4.9351e-06	0.000151145
ENSG00000130589	HELZ2	3169.56	0.940661	0.162329	5.79477	6.8413e-09	1.80768e-06
ENSG00000176749	CDK5R1	498.074	0.939532	0.174787	5.3753	7.64552e-08	8.68975e-06
ENSG00000139547	RDH16	189.088	0.936809	0.232928	4.02188	5.77343e-05	0.000857691
ENSG00000226887	ERVMER34-1	44.1834	0.936474	0.244055	3.83714	0.000124476	0.00149269
ENSG00000112742	TTK	206.654	0.936051	0.191401	4.89053	1.00567e-06	4.91935e-05
ENSG00000200795	RNU4-1	18.311	0.934903	0.224632	4.16193	3.15568e-05	0.000557793
ENSG00000113368	LMNB1	1408.39	0.934892	0.175253	5.33453	9.57913e-08	1.00047e-05
ENSG00000142627	EPHA2	3660.94	0.934102	0.163673	5.70713	1.14899e-08	2.48398e-06
ENSG00000105371	ICAM4	10.12	0.93347	0.260595	3.58207	0.000340881	0.00311877
ENSG00000261804	RP11-44F14.2	19.3105	0.932815	0.205255	4.54465	5.50263e-06	0.000164999
ENSG00000159399	HK2	4247.58	0.932373	0.1904	4.89691	9.73554e-07	4.79258e-05
ENSG00000211698	TRGV4	4.83751	0.931215	0.378447	2.46062	0.0138696	0.0489418
ENSG00000131747	TOP2A	2097.8	0.931105	0.191374	4.86537	1.14244e-06	5.38929e-05
ENSG00000176619	LMNB2	3573.06	0.930907	0.179568	5.18415	2.17007e-07	1.6772e-05
ENSG00000260528	FAM157C	95.6593	0.929705	0.26478	3.51124	0.00044602	0.00378083
ENSG00000108106	UBE2S	526.721	0.929665	0.173712	5.35176	8.71019e-08	9.38243e-06
ENSG00000178999	AURKB	327.172	0.929248	0.211712	4.3892	1.13767e-05	0.00027255
ENSG00000198374	HIST1H2AL	889.948	0.929184	0.232178	4.00204	6.27987e-05	0.000906359
ENSG00000164611	PTTG1	550.402	0.928927	0.19082	4.86808	1.12688e-06	5.38775e-05
ENSG00000184254	ALDH1A3	624.497	0.924366	0.250705	3.68707	0.000226852	0.00232685
ENSG00000008517	IL32	680.43	0.924057	0.264808	3.48954	0.000483861	0.00401141
ENSG00000116824	CD2	239.76	0.923523	0.315215	2.92982	0.00339162	0.0170574
ENSG00000156127	BATF	94.8743	0.922989	0.237318	3.88924	0.000100557	0.00127984
ENSG00000246740	CTD-2382E5.1	9.42127	0.922604	0.222868	4.13968	3.47786e-05	0.000598987
ENSG00000198959	TGM2	247.477	0.922357	0.35516	2.59702	0.00940374	0.0366234
ENSG00000089012	SIRPG	41.4425	0.92229	0.346964	2.65818	0.0078565	0.0319836
ENSG00000169684	CHRNA5	36.6782	0.921842	0.195524	4.71472	2.42046e-06	9.16185e-05
ENSG00000107742	SPOCK2	745.76	0.921402	0.281618	3.27182	0.00106858	0.00720626
ENSG00000136286	MYO1G	792.796	0.921226	0.214689	4.29097	1.77892e-05	0.000369344
ENSG00000263599	RN7SL171P	4.08628	0.921159	0.355	2.59482	0.00946411	0.0368075
ENSG00000253715	RP11-706C16.8	95.9648	0.920948	0.245369	3.75332	0.000174505	0.00190495
ENSG00000184731	FAM110C	1699.01	0.920878	0.176561	5.21563	1.83192e-07	1.50929e-05
ENSG00000113763	UNC5A	23.5465	0.920195	0.302417	3.0428	0.00234387	0.0129026
ENSG00000235587	GAPDHP65	3.85839	0.919556	0.326239	2.81866	0.00482251	0.0221626
ENSG00000117560	FASLG	41.5863	0.918242	0.307106	2.98998	0.00278993	0.0146915
ENSG00000161911	TREML1	22.9281	0.917935	0.348785	2.63181	0.0084932	0.0339366
ENSG00000255173	AP003068.12	33.0683	0.916208	0.266447	3.43862	0.00058469	0.00459824
ENSG00000184825	HIST1H2AH	843.29	0.916087	0.208477	4.39418	1.1119e-05	0.000268019
ENSG00000197358	BNIP3P1	2.87038	0.915623	0.339891	2.69387	0.0070627	0.0295258
ENSG00000043355	ZIC2	27.1359	0.915596	0.332469	2.75393	0.00588844	0.0258581
ENSG00000164087	POC1A	197.91	0.915511	0.158172	5.78808	7.11954e-09	1.84922e-06
ENSG00000135919	SERPINE2	813.589	0.914836	0.298688	3.06284	0.00219244	0.0122257
ENSG00000121380	BCL2L14	12.433	0.914635	0.353306	2.58879	0.00963131	0.0372986
ENSG00000270172	RP5-1024G6.8	65.4963	0.912257	0.225149	4.05179	5.08265e-05	0.00078762
ENSG00000237927	RP3-393E18.2	6.66613	0.911921	0.258605	3.5263	0.000421406	0.00363914
ENSG00000088325	TPX2	1291.22	0.911651	0.196255	4.64523	3.3969e-06	0.000115225
ENSG00000225513	RP11-165N19.2	5.43841	0.911489	0.264199	3.45001	0.000560569	0.00445845
ENSG00000260648	RP11-133K1.7	6.90962	0.910801	0.268262	3.39519	0.000685807	0.00516234
ENSG00000196331	HIST1H2BO	812.805	0.910275	0.232704	3.91173	9.16371e-05	0.00119534
ENSG00000211879	TRAJ10	4.55643	0.910016	0.348462	2.61152	0.00901407	0.0355051
ENSG00000170379	FAM115C	533.006	0.909866	0.160537	5.66764	1.4478e-08	2.79741e-06
ENSG00000013725	CD6	294.852	0.908612	0.284735	3.19108	0.00141742	0.00882119
ENSG00000189051	RNF222	647.677	0.908331	0.217537	4.17554	2.97286e-05	0.000532789
ENSG00000164430	MB21D1	181.266	0.90789	0.162428	5.5895	2.27726e-08	3.76479e-06
ENSG00000124107	SLPI	2297.81	0.907276	0.262714	3.45348	0.000553407	0.00441768
ENSG00000186847	KRT14	363420	0.907235	0.196639	4.6137	3.95554e-06	0.000129129
ENSG00000088826	SMOX	1262.63	0.906899	0.281553	3.22106	0.00127719	0.00820711
ENSG00000136810	TXN	4368.84	0.906275	0.172454	5.25517	1.47887e-07	1.2915e-05
ENSG00000186603	HPDL	55.4894	0.904963	0.284237	3.18383	0.0014534	0.00896929
ENSG00000147168	IL2RG	743.921	0.904566	0.291479	3.10336	0.00191334	0.0110212
ENSG00000160791	CCR5	182.894	0.904553	0.25716	3.51747	0.000435686	0.00372181
ENSG00000198216	CACNA1E	12.5634	0.904423	0.296902	3.0462	0.00231756	0.0127851
ENSG00000198223	CSF2RA	475.988	0.903913	0.220183	4.10529	4.03806e-05	0.000663319
ENSG00000104998	IL27RA	547.715	0.903786	0.278014	3.25087	0.00115054	0.00763021
ENSG00000255398	HCAR3	778.295	0.903668	0.228403	3.95646	7.607e-05	0.00104012
ENSG00000255874	LINC00346	17.5717	0.903316	0.286079	3.15757	0.0015909	0.00958331
ENSG00000272189	RP3-325F22.5	16.4842	0.903303	0.311925	2.8959	0.00378075	0.0184735
ENSG00000187840	EIF4EBP1	482.354	0.903041	0.168934	5.34552	9.01572e-08	9.56689e-06
ENSG00000161888	SPC24	270.916	0.902587	0.195294	4.62169	3.80628e-06	0.000125315
ENSG00000176177	ENTHD1	4.90982	0.902416	0.333048	2.70956	0.00673716	0.0285314
ENSG00000143851	PTPN7	280.397	0.902189	0.270702	3.33277	0.000859858	0.00613207
ENSG00000184661	CDCA2	298.873	0.902098	0.202156	4.46239	8.10515e-06	0.000216382
ENSG00000085831	TTC39A	1593.23	0.901133	0.201696	4.46778	7.90363e-06	0.000212286
ENSG00000167600	CYP2S1	456.301	0.900931	0.202877	4.44078	8.96318e-06	0.000231705
ENSG00000171320	ESCO2	116.5	0.900543	0.169741	5.30538	1.12437e-07	1.12492e-05
ENSG00000131153	GINS2	258.637	0.900365	0.184334	4.88443	1.03728e-06	5.03414e-05
ENSG00000123485	HJURP	319.22	0.900324	0.212625	4.23433	2.2923e-05	0.000443193
ENSG00000050438	SLC4A8	57.0102	0.900046	0.228387	3.94088	8.11828e-05	0.00109419
ENSG00000272825	LL21NC02-1C16.2	11.2642	0.899864	0.26758	3.36297	0.000771095	0.0056289
ENSG00000156970	BUB1B	346.593	0.899155	0.182486	4.92724	8.33977e-07	4.31144e-05
ENSG00000186810	CXCR3	53.3737	0.898084	0.344492	2.60698	0.00913443	0.0358273
ENSG00000264868	CTB-167B5.2	137.381	0.897231	0.258886	3.46574	0.000528781	0.00427715
ENSG00000228672	PROB1	112.319	0.897186	0.176966	5.06982	3.98182e-07	2.5225e-05
ENSG00000240767	RN7SL288P	7.20141	0.896335	0.336374	2.66469	0.00770585	0.0315345
ENSG00000166676	TVP23A	48.2702	0.895823	0.252712	3.54484	0.000392851	0.00346604
ENSG00000135373	EHF	8072.4	0.895024	0.191661	4.66984	3.0144e-06	0.000105658
ENSG00000122861	PLAU	1811.9	0.893961	0.169488	5.27449	1.33124e-07	1.23219e-05
ENSG00000123342	MMP19	588.269	0.893916	0.25579	3.49472	0.000474551	0.00395707
ENSG00000264050	RP11-22N12.2	3.32942	0.893855	0.337814	2.64599	0.00814513	0.0328772
ENSG00000197506	SLC28A3	1169.07	0.893723	0.16997	5.25812	1.45532e-07	1.27454e-05
ENSG00000059804	SLC2A3	685.897	0.893111	0.222924	4.00635	6.16655e-05	0.000897124
ENSG00000163191	S100A11	9172.01	0.892327	0.170718	5.2269	1.72375e-07	1.44026e-05
ENSG00000024526	DEPDC1	153.091	0.89225	0.190795	4.67648	2.91838e-06	0.000103347
ENSG00000134690	CDCA8	375.868	0.892079	0.195943	4.55274	5.29516e-06	0.000160648
ENSG00000154914	USP43	292.046	0.892035	0.17429	5.11812	3.08604e-07	2.17323e-05
ENSG00000129810	SGOL1	122.661	0.89177	0.192681	4.62822	3.68829e-06	0.000122639
ENSG00000217801	RP11-465B22.3	29.6452	0.891328	0.24451	3.64536	0.000267013	0.00262388
ENSG00000179934	CCR8	47.915	0.891141	0.317272	2.80876	0.00497327	0.0226734
ENSG00000264198	RP11-94L15.2	297.473	0.890575	0.285636	3.11787	0.00182164	0.0106337
ENSG00000168461	RAB31	2662.14	0.889536	0.205207	4.33483	1.45872e-05	0.000323503
ENSG00000266037	RN7SL3	1930.34	0.88874	0.253173	3.51041	0.000447417	0.00378749
ENSG00000198576	ARC	83.8875	0.888688	0.285845	3.10899	0.0018773	0.0108662
ENSG00000202077	RNU1-60P	21.605	0.886116	0.180602	4.90646	9.27352e-07	4.66923e-05
ENSG00000006327	TNFRSF12A	599.183	0.885326	0.256359	3.45346	0.000553443	0.00441768
ENSG00000013810	TACC3	759.056	0.885137	0.177081	4.99848	5.77853e-07	3.32686e-05
ENSG00000158402	CDC25C	84.2787	0.885114	0.226403	3.90946	9.25028e-05	0.00120409
ENSG00000077152	UBE2T	122.488	0.884211	0.163974	5.39239	6.95267e-08	8.11101e-06
ENSG00000197459	HIST1H2BH	1810	0.88346	0.228724	3.86255	0.000112209	0.00138591
ENSG00000188095	MESP2	12.5731	0.882685	0.330182	2.67333	0.00751018	0.030924
ENSG00000121552	CSTA	6028.17	0.882151	0.190201	4.63798	3.51823e-06	0.000118301
ENSG00000074800	ENO1	29124.6	0.88149	0.170473	5.17083	2.33054e-07	1.75729e-05
ENSG00000103187	COTL1	2070.87	0.879267	0.24577	3.5776	0.000346764	0.00315671
ENSG00000125148	MT2A	1327.25	0.879197	0.231083	3.80468	0.000141989	0.00163486
ENSG00000148339	SLC25A25	1284.66	0.878055	0.173158	5.07084	3.96071e-07	2.52134e-05
ENSG00000092929	UNC13D	790.709	0.877798	0.162034	5.41737	6.04816e-08	7.432e-06
ENSG00000251442	LINC01094	172.45	0.8775	0.181642	4.83094	1.35891e-06	6.04469e-05
ENSG00000135898	GPR55	98.5138	0.876756	0.260638	3.36388	0.000768536	0.00561686
ENSG00000261061	RP11-303E16.2	70.923	0.876601	0.19117	4.58546	4.52978e-06	0.00014225
ENSG00000181938	GINS3	327.322	0.876538	0.13552	6.46798	9.9322e-11	9.031e-08
ENSG00000168421	RHOH	107.837	0.87634	0.25041	3.49962	0.000465916	0.00390452
ENSG00000253408	RP11-231D20.2	30.8623	0.875776	0.20123	4.35212	1.34828e-05	0.000306487
ENSG00000163638	ADAMTS9	693.93	0.872	0.264645	3.29498	0.000984287	0.0067741
ENSG00000196532	HIST1H3C	1377.86	0.870296	0.230918	3.76886	0.000163996	0.00181719
ENSG00000235363	SNRPGP10	32.0894	0.868977	0.166313	5.22494	1.7421e-07	1.44777e-05
ENSG00000182611	HIST1H2AJ	777.683	0.868874	0.219115	3.96537	7.32816e-05	0.00101546
ENSG00000188089	PLA2G4E	8662.73	0.868747	0.195649	4.44032	8.98238e-06	0.000231857
ENSG00000117650	NEK2	169.97	0.868407	0.20799	4.17523	2.9768e-05	0.000533185
ENSG00000138160	KIF11	758.124	0.868084	0.163175	5.31996	1.03793e-07	1.0625e-05
ENSG00000268657	AL133373.1	3.98462	0.866717	0.345453	2.50893	0.0121098	0.0442053
ENSG00000154451	GBP5	225.197	0.866255	0.303828	2.85114	0.00435628	0.0205211
ENSG00000116771	AGMAT	15.4879	0.865443	0.265486	3.25985	0.00111472	0.00743671
ENSG00000150637	CD226	108.403	0.863636	0.255813	3.37604	0.000735364	0.0054322
ENSG00000203760	CENPW	151.739	0.862802	0.172613	4.99847	5.77882e-07	3.32686e-05
ENSG00000131042	LILRB2	246.469	0.862254	0.320646	2.68911	0.0071642	0.0298222
ENSG00000086300	SNX10	159.077	0.862243	0.233803	3.68791	0.000226107	0.00232075
ENSG00000158714	SLAMF8	459.615	0.8618	0.252304	3.41572	0.000636126	0.00488956
ENSG00000243536	ANTXRLP1	11.4939	0.861355	0.314834	2.7359	0.00622093	0.0269054
ENSG00000188486	H2AFX	1600.54	0.860595	0.186788	4.60734	4.07854e-06	0.000132374
ENSG00000121743	GJA3	60.2153	0.860152	0.283851	3.0303	0.00244311	0.0133114
ENSG00000258345	RP11-603J24.6	2.93908	0.859922	0.340248	2.52734	0.0114932	0.0425522
ENSG00000135451	TROAP	343.982	0.859849	0.191063	4.50034	6.78443e-06	0.000191021
ENSG00000123473	STIL	421.292	0.859002	0.152557	5.63069	1.79485e-08	3.18895e-06
ENSG00000206652	RNU1-1	44.1986	0.858937	0.154267	5.56786	2.57884e-08	4.19604e-06
ENSG00000162458	FBLIM1	1438.8	0.858461	0.159863	5.36998	7.87474e-08	8.82056e-06
ENSG00000141526	SLC16A3	431.967	0.858155	0.227478	3.77247	0.00016164	0.00180141
ENSG00000172575	RASGRP1	1701.58	0.857462	0.186755	4.59137	4.40342e-06	0.000139194
ENSG00000184357	HIST1H1B	5062.38	0.856794	0.215416	3.9774	6.96733e-05	0.000978
ENSG00000198851	CD3E	340.527	0.856468	0.299564	2.85905	0.00424912	0.0201419
ENSG00000072571	HMMR	181.547	0.855885	0.210942	4.05744	4.96145e-05	0.000773101
ENSG00000139193	CD27	68.6171	0.854645	0.31717	2.6946	0.00704731	0.0294734
ENSG00000169607	CKAP2L	297.822	0.852143	0.189401	4.49915	6.82264e-06	0.000191573
ENSG00000131187	F12	294.907	0.851556	0.212397	4.00927	6.09076e-05	0.000889027
ENSG00000101115	SALL4	34.3732	0.85152	0.278636	3.05603	0.00224287	0.0124494
ENSG00000197846	HIST1H2BF	799.742	0.851345	0.221322	3.84664	0.00011975	0.00145009
ENSG00000235162	C12orf75	636.8	0.851148	0.192384	4.42422	9.67908e-06	0.000243276
ENSG00000115556	PLCD4	139.936	0.850384	0.193889	4.38593	1.15492e-05	0.000274438
ENSG00000114346	ECT2	650.19	0.849292	0.151086	5.62124	1.89596e-08	3.28056e-06
ENSG00000160654	CD3G	165.502	0.848936	0.298737	2.84175	0.00448668	0.0210129
ENSG00000233198	RNF224	28.0473	0.848029	0.228001	3.71941	0.000199688	0.00211344
ENSG00000166183	ASPG	426.003	0.847782	0.189611	4.47117	7.77919e-06	0.000209527
ENSG00000262624	RP11-104H15.9	15.3023	0.847256	0.230246	3.67978	0.000233435	0.00237311
ENSG00000162493	PDPN	807.567	0.84701	0.176694	4.79367	1.63761e-06	6.93518e-05
ENSG00000117724	CENPF	1878.44	0.846047	0.179543	4.71224	2.4501e-06	9.21469e-05
ENSG00000155918	RAET1L	124.84	0.845978	0.261757	3.23192	0.0012296	0.00798291
ENSG00000187474	FPR3	708.69	0.845673	0.223236	3.78825	0.000151713	0.00171802
ENSG00000131401	NAPSB	208.809	0.845362	0.255656	3.30664	0.000944229	0.00657294
ENSG00000200879	SNORD14E	11.0136	0.845238	0.215976	3.91357	9.09407e-05	0.0011905
ENSG00000233903	Z83851.4	22.7192	0.845189	0.209791	4.02873	5.60797e-05	0.000838349
ENSG00000102886	GDPD3	656.231	0.844729	0.224089	3.76962	0.000163497	0.00181426
ENSG00000051341	POLQ	303.094	0.844422	0.156019	5.41231	6.22178e-08	7.48429e-06
ENSG00000166451	CENPN	279.881	0.84432	0.160686	5.25446	1.48457e-07	1.29283e-05
ENSG00000188313	PLSCR1	811.385	0.844136	0.136269	6.19464	5.84198e-10	3.67311e-07
ENSG00000143476	DTL	345.574	0.843401	0.179253	4.70508	2.53771e-06	9.44081e-05
ENSG00000142089	IFITM3	6809.61	0.843399	0.197471	4.27099	1.94607e-05	0.000395288
ENSG00000240449	RP4-584D14.5	22.8388	0.842887	0.253863	3.32024	0.000899397	0.0063554
ENSG00000253669	KB-1732A1.1	118.906	0.842678	0.209876	4.01512	5.9416e-05	0.000873856
ENSG00000165490	C11orf82	130.724	0.842672	0.15907	5.29748	1.17414e-07	1.16341e-05
ENSG00000111602	TIMELESS	905.027	0.842511	0.145136	5.80497	6.43791e-09	1.76131e-06
ENSG00000252305	SNORA74	2.66358	0.842482	0.327159	2.57514	0.0100199	0.0384229
ENSG00000243649	CFB	58.7203	0.842474	0.239769	3.51369	0.000441935	0.00375555
ENSG00000137563	GGH	1370.64	0.841498	0.222241	3.78642	0.000152834	0.00172591
ENSG00000140030	GPR65	36.1894	0.841329	0.245139	3.43205	0.00059904	0.00468013
ENSG00000273366	CTA-989H11.1	14.6955	0.840504	0.227161	3.70004	0.000215567	0.00224199
ENSG00000259354	RP11-519G16.3	19.2562	0.840468	0.261197	3.21775	0.00129199	0.00826439
ENSG00000213386	RP11-779O18.2	8.8668	0.840175	0.20914	4.01728	5.88735e-05	0.000868458
ENSG00000176153	GPX2	344.176	0.840066	0.238062	3.52877	0.0004175	0.00361642
ENSG00000134438	RAX	16.3083	0.838741	0.330375	2.53876	0.0111247	0.0415766
ENSG00000130164	LDLR	4619.45	0.838563	0.212374	3.94852	7.86354e-05	0.00106623
ENSG00000160703	NLRX1	3058.29	0.836618	0.16035	5.21746	1.81396e-07	1.49943e-05
ENSG00000066279	ASPM	912.027	0.83613	0.187662	4.45552	8.36913e-06	0.000221707
ENSG00000076382	SPAG5	507.089	0.835963	0.160502	5.20844	1.90438e-07	1.53695e-05
ENSG00000269919	RP1-134E15.3	4.57945	0.835331	0.29585	2.8235	0.00475032	0.0219155
ENSG00000138496	PARP9	2215.75	0.834874	0.185158	4.50899	6.51369e-06	0.000187234
ENSG00000060558	GNA15	3295.3	0.834804	0.183158	4.55783	5.16849e-06	0.000157268
ENSG00000185885	IFITM1	849.381	0.834066	0.190885	4.36947	1.24549e-05	0.000290182
ENSG00000181026	AEN	699.812	0.833771	0.1636	5.09641	3.46154e-07	2.36756e-05
ENSG00000273398	RP11-474G23.1	12.8688	0.833572	0.221407	3.76488	0.000166626	0.00184302
ENSG00000233452	STXBP5-AS1	107.546	0.833344	0.210231	3.96395	7.37186e-05	0.00101995
ENSG00000211772	TRBC2	554.616	0.832915	0.316221	2.63396	0.00843951	0.0337613
ENSG00000182572	HIST1H3I	1364.17	0.832826	0.215126	3.87134	0.00010824	0.00135092
ENSG00000145934	TENM2	2610.07	0.832196	0.168831	4.92918	8.25763e-07	4.2905e-05
ENSG00000157111	TMEM171	38.6075	0.831816	0.214442	3.87899	0.000104892	0.00131765
ENSG00000176014	TUBB6	5816.38	0.830186	0.180152	4.60824	4.06086e-06	0.000132288
ENSG00000167984	NLRC3	199.589	0.829347	0.291578	2.84434	0.00445039	0.0208903
ENSG00000198901	PRC1	1367.85	0.828102	0.178931	4.62806	3.69103e-06	0.000122639
ENSG00000140968	IRF8	758.248	0.827126	0.252808	3.27176	0.00106881	0.00720626
ENSG00000183856	IQGAP3	717.42	0.826863	0.189553	4.36216	1.28784e-05	0.000296452
ENSG00000167656	LY6D	20262.4	0.822375	0.218113	3.77041	0.000162979	0.0018111
ENSG00000164867	NOS3	303.852	0.822177	0.214107	3.84003	0.000123021	0.00147891
ENSG00000258777	HIF1A-AS1	11.2292	0.821578	0.226133	3.63315	0.000279978	0.00270739
ENSG00000241525	AC108004.3	6.8217	0.821551	0.299187	2.74595	0.00603364	0.0263386
ENSG00000108950	FAM20A	475.018	0.821413	0.285718	2.87491	0.00404137	0.0194035
ENSG00000203813	HIST1H3H	1115.85	0.820639	0.218429	3.75701	0.000171957	0.00188312
ENSG00000267139	AC005262.3	124.096	0.819181	0.164898	4.9678	6.77167e-07	3.75846e-05
ENSG00000139734	DIAPH3	253.442	0.818794	0.167929	4.87584	1.08345e-06	5.23359e-05
ENSG00000182866	LCK	270.848	0.817965	0.291491	2.80614	0.00501383	0.022828
ENSG00000183484	GPR132	187.139	0.817765	0.219127	3.73193	0.000190022	0.00203553
ENSG00000121621	KIF18A	142.282	0.816254	0.173151	4.71411	2.4277e-06	9.16185e-05
ENSG00000236263	RP11-263K19.6	13.9231	0.816165	0.22257	3.66701	0.000245404	0.00245671
ENSG00000204291	COL15A1	4969.34	0.815473	0.271948	2.99864	0.00271188	0.0143804
ENSG00000102575	ACP5	1807.39	0.815023	0.160379	5.08186	3.73749e-07	2.46111e-05
ENSG00000198018	ENTPD7	822.658	0.814977	0.141551	5.75748	8.53772e-09	2.02809e-06
ENSG00000180672	AC007362.1	96.7133	0.814187	0.247809	3.28554	0.00101787	0.00695414
ENSG00000264558	RP11-138C9.1	5.02937	0.813836	0.264137	3.08112	0.00206226	0.0116703
ENSG00000256018	HIST1H3G	1120.14	0.813797	0.234339	3.47273	0.000515185	0.00419904
ENSG00000178082	TWF1P1	11.8566	0.81193	0.188692	4.30294	1.68546e-05	0.000355915
ENSG00000140254	DUOXA1	4516.31	0.811783	0.169765	4.7818	1.73736e-06	7.25817e-05
ENSG00000165891	E2F7	189.275	0.811606	0.163801	4.95483	7.23944e-07	3.95093e-05
ENSG00000197948	FCHSD1	3878.75	0.811368	0.219399	3.69814	0.000217181	0.00225534
ENSG00000130201	EXOC3L2	70.7191	0.810589	0.21332	3.79987	0.000144772	0.00165709
ENSG00000147536	GINS4	256.074	0.809944	0.140704	5.75638	8.59389e-09	2.02809e-06
ENSG00000084710	EFR3B	197.566	0.809728	0.277405	2.91894	0.00351226	0.0174962
ENSG00000255080	RP11-1082L8.3	7.99368	0.808642	0.251112	3.22024	0.00128084	0.00822282
ENSG00000237649	KIFC1	699.052	0.8086	0.196782	4.10912	3.97173e-05	0.000656258
ENSG00000258929	RP11-58E21.3	77.0079	0.808542	0.14224	5.68434	1.31317e-08	2.70901e-06
ENSG00000119121	TRPM6	191.981	0.807908	0.228852	3.53027	0.000415139	0.00360001
ENSG00000051180	RAD51	187.427	0.807826	0.175685	4.59815	4.2626e-06	0.000135928
ENSG00000171631	P2RY6	104.434	0.807728	0.23846	3.38727	0.00070591	0.00527385
ENSG00000168062	BATF2	37.3353	0.807661	0.27988	2.88574	0.00390498	0.0189191
ENSG00000117009	KMO	21.8983	0.807411	0.287381	2.80955	0.00496105	0.0226378
ENSG00000272114	RP1-261G23.7	15.3422	0.807168	0.227092	3.55437	0.000378881	0.00337553
ENSG00000139618	BRCA2	354.087	0.806278	0.127531	6.32223	2.57819e-10	1.94402e-07
ENSG00000267551	AC005264.2	9.40214	0.805589	0.252735	3.18748	0.00143519	0.00888798
ENSG00000259093	RP11-1112J20.2	25.5235	0.802592	0.326652	2.45703	0.0140093	0.049322
ENSG00000125430	HS3ST3B1	332.179	0.801867	0.171247	4.68252	2.83365e-06	0.000101157
ENSG00000110697	PITPNM1	1149.42	0.801356	0.15572	5.14613	2.6592e-07	1.97618e-05
ENSG00000004468	CD38	30.0838	0.801144	0.297524	2.6927	0.00708757	0.029582
ENSG00000129235	TXNDC17	744.551	0.800855	0.139275	5.75017	8.91562e-09	2.07238e-06
ENSG00000228232	GAPDHP1	20.8349	0.800795	0.190388	4.20613	2.5978e-05	0.000483801
ENSG00000107833	NPM3	395.339	0.800706	0.163144	4.90797	9.20229e-07	4.64851e-05
ENSG00000256316	HIST1H3F	1439.05	0.799954	0.220856	3.62206	0.00029227	0.00278961
ENSG00000204165	CXorf65	14.3649	0.799936	0.31903	2.5074	0.0121623	0.0443447
ENSG00000128656	CHN1	188.423	0.799637	0.221004	3.61819	0.000296668	0.00281952
ENSG00000143228	NUF2	108.519	0.799328	0.168741	4.73702	2.16887e-06	8.49819e-05
ENSG00000125780	TGM3	11954.3	0.799263	0.294622	2.71285	0.00667083	0.0283632
ENSG00000211786	TRAV8-2	7.54145	0.798965	0.314477	2.54061	0.0110658	0.0413987
ENSG00000184348	HIST1H2AK	278.601	0.798765	0.209952	3.80452	0.00014208	0.00163504
ENSG00000062716	VMP1	2658.36	0.798469	0.126586	6.30774	2.83141e-10	2.08412e-07
ENSG00000125089	SH3TC1	751.434	0.79765	0.16995	4.69344	2.68648e-06	9.76281e-05
ENSG00000115956	PLEK	696.378	0.797407	0.268479	2.97009	0.00297711	0.0154296
ENSG00000111981	ULBP1	8.02388	0.7974	0.290478	2.74513	0.00604874	0.0263859
ENSG00000235488	JARID2-AS1	4.09979	0.79585	0.272436	2.92123	0.00348647	0.0173958
ENSG00000200169	RNU5D-1	6.31971	0.795094	0.324155	2.45282	0.0141742	0.0497549
ENSG00000265206	MIR142	135.054	0.7947	0.262013	3.03306	0.00242088	0.0132275
ENSG00000100504	PYGL	3914.46	0.794109	0.180892	4.38996	1.13373e-05	0.000272122
ENSG00000266547	AL161645.1	15.3972	0.794001	0.260848	3.04392	0.00233517	0.0128634
ENSG00000121316	PLBD1	2700.21	0.793429	0.221164	3.58752	0.000333842	0.00306799
ENSG00000111665	CDCA3	263.096	0.79218	0.185192	4.27762	1.88905e-05	0.000386243
ENSG00000164109	MAD2L1	200.797	0.791049	0.15431	5.12635	2.95415e-07	2.11003e-05
ENSG00000124762	CDKN1A	5585.35	0.790567	0.159825	4.94646	7.55733e-07	4.05616e-05
ENSG00000081985	IL12RB2	329.715	0.789213	0.212757	3.70945	0.000207707	0.00218188
ENSG00000132530	XAF1	1090.02	0.789065	0.199213	3.9609	7.46663e-05	0.00102708
ENSG00000205089	CCNI2	11.8569	0.788975	0.229399	3.43932	0.000583188	0.0045911
ENSG00000069399	BCL3	1801.16	0.787078	0.165783	4.74765	2.0579e-06	8.1997e-05
ENSG00000183674	LINC00518	30.0109	0.786498	0.21245	3.70204	0.000213873	0.00223073
ENSG00000234816	U91328.2	4.21286	0.785908	0.314141	2.50177	0.0123576	0.044845
ENSG00000257167	TMPO-AS1	88.9181	0.785461	0.143672	5.46705	4.57599e-08	6.25959e-06
ENSG00000139572	GPR84	17.499	0.785059	0.227267	3.45435	0.000551619	0.00440654
ENSG00000043462	LCP2	808.341	0.784853	0.232962	3.36901	0.000754381	0.00553565
ENSG00000214814	FER1L6	9.47169	0.784193	0.30779	2.54782	0.0108397	0.0407281
ENSG00000214711	CAPN14	71.1249	0.784165	0.236728	3.31251	0.00092462	0.00647277
ENSG00000198286	CARD11	211.085	0.783999	0.291123	2.69301	0.00708099	0.0295766
ENSG00000105755	ETHE1	647.498	0.783854	0.17179	4.56287	5.04579e-06	0.000153989
ENSG00000171314	PGAM1	3385.67	0.783428	0.147994	5.29364	1.19904e-07	1.16567e-05
ENSG00000228956	AC144521.1	7.96556	0.782866	0.305799	2.56007	0.0104652	0.0396923
ENSG00000105122	RASAL3	275.144	0.782862	0.234175	3.34307	0.000828575	0.00595153
ENSG00000117154	IGSF21	53.065	0.782691	0.270339	2.89522	0.00378898	0.0184999
ENSG00000102245	CD40LG	59.239	0.781026	0.291832	2.67629	0.00744424	0.0307343
ENSG00000198339	HIST1H4I	505.098	0.78055	0.21059	3.70648	0.000210157	0.00220312
ENSG00000233328	PFN1P1	7.87055	0.780509	0.271649	2.87323	0.00406303	0.0194832
ENSG00000270120	RP11-327F22.6	61.5167	0.780351	0.174771	4.46498	8.00758e-06	0.000214121
ENSG00000196932	TMEM26	5.32537	0.779339	0.301174	2.58767	0.00966284	0.0373862
ENSG00000125531	C20orf195	8.5227	0.777767	0.28951	2.6865	0.00722055	0.0300091
ENSG00000107105	ELAVL2	41.674	0.777729	0.283388	2.74439	0.00606227	0.0264217
ENSG00000162302	RPS6KA4	3197.89	0.777681	0.16904	4.60058	4.21317e-06	0.000134695
ENSG00000229023	AC067945.3	18.7093	0.777532	0.228772	3.39872	0.00067701	0.00512106
ENSG00000260231	JHDM1D-AS1	509.357	0.776757	0.186547	4.16387	3.12892e-05	0.000554013
ENSG00000257913	RP11-386G11.5	6.02909	0.776199	0.274983	2.82272	0.00476187	0.0219514
ENSG00000270022	RNU12	49.7513	0.775293	0.230607	3.36197	0.000773886	0.00564661
ENSG00000146938	NLGN4X	135.769	0.775192	0.206164	3.76007	0.000169868	0.00186553
ENSG00000148459	PDSS1	151.275	0.774529	0.147209	5.26142	1.42946e-07	1.2589e-05
ENSG00000196747	HIST1H2AI	1152.23	0.773887	0.214653	3.6053	0.000311798	0.00292364
ENSG00000135439	AGAP2	449.011	0.773311	0.181466	4.26148	2.03082e-05	0.000408476
ENSG00000171056	SOX7	835.893	0.773175	0.187541	4.1227	3.74456e-05	0.00062954
ENSG00000197930	ERO1L	2338.19	0.772423	0.167686	4.60636	4.09771e-06	0.00013265
ENSG00000207865	MIR34A	5.66262	0.77182	0.254512	3.03254	0.00242502	0.0132413
ENSG00000225783	MIAT	582.925	0.771398	0.193786	3.98067	6.87213e-05	0.000967886
ENSG00000152495	CAMK4	111.589	0.77128	0.257849	2.99121	0.00277875	0.0146471
ENSG00000091651	ORC6	126.436	0.771271	0.152055	5.07231	3.93015e-07	2.51034e-05
ENSG00000118515	SGK1	5187.24	0.770966	0.155804	4.94831	7.4862e-07	4.03198e-05
ENSG00000168496	FEN1	598.078	0.770768	0.159189	4.84186	1.28631e-06	5.83939e-05
ENSG00000135698	MPHOSPH6	658.466	0.76995	0.146231	5.2653	1.39959e-07	1.25053e-05
ENSG00000161405	IKZF3	145.419	0.769376	0.276242	2.78515	0.00535029	0.023996
ENSG00000135636	DYSF	928.719	0.769179	0.230522	3.33669	0.000847835	0.00605651
ENSG00000149554	CHEK1	338.272	0.768988	0.13901	5.5319	3.16785e-08	4.81054e-06
ENSG00000260198	RP11-441F2.2	6.65205	0.7684	0.299154	2.56857	0.0102119	0.0389753
ENSG00000183570	PCBP3	94.1528	0.767862	0.209096	3.67229	0.000240388	0.00241914
ENSG00000181418	DDN	18.5638	0.766776	0.287536	2.66672	0.00765959	0.0313804
ENSG00000162551	ALPL	205.965	0.766521	0.288882	2.6534	0.00796851	0.0323289
ENSG00000124256	ZBP1	33.7405	0.766406	0.282216	2.71567	0.00661414	0.0281842
ENSG00000179750	APOBEC3B	159.724	0.766075	0.220384	3.47609	0.000508791	0.0041573
ENSG00000152056	AP1S3	168.047	0.765937	0.174042	4.40088	1.07814e-05	0.000262448
ENSG00000182162	P2RY8	152.671	0.765561	0.295702	2.58896	0.00962661	0.0372894
ENSG00000231424	RP1-45C12.1	10.0986	0.765261	0.25425	3.00988	0.00261352	0.0139884
ENSG00000236603	RANP1	9.79882	0.764949	0.226183	3.38199	0.000719623	0.00533761
ENSG00000198558	HIST1H4L	563.622	0.764214	0.210701	3.62701	0.000286726	0.00275455
ENSG00000115163	CENPA	196.868	0.764182	0.190919	4.00265	6.26359e-05	0.000905278
ENSG00000132688	NES	1395.55	0.763867	0.211549	3.61084	0.000305211	0.00287583
ENSG00000115758	ODC1	1522.57	0.763173	0.285969	2.66873	0.00761397	0.031239
ENSG00000137975	CLCA2	12131.7	0.762955	0.153304	4.97676	6.46583e-07	3.62121e-05
ENSG00000130429	ARPC1B	1436.49	0.762485	0.174153	4.37825	1.19636e-05	0.000281474
ENSG00000111247	RAD51AP1	106.665	0.761558	0.162076	4.69878	2.61724e-06	9.61672e-05
ENSG00000124466	LYPD3	26110.6	0.761157	0.176854	4.30387	1.67839e-05	0.00035538
ENSG00000185215	TNFAIP2	4681.99	0.760432	0.209289	3.6334	0.000279708	0.00270563
ENSG00000137804	NUSAP1	858.367	0.759948	0.186093	4.0837	4.43236e-05	0.000711825
ENSG00000197697	HIST1H2BE	1050.5	0.759813	0.226031	3.36154	0.000775091	0.00565267
ENSG00000167207	NOD2	1885.92	0.759665	0.169568	4.48	7.46431e-06	0.000204017
ENSG00000134070	IRAK2	500.937	0.759185	0.1827	4.15538	3.24752e-05	0.000571088
ENSG00000104549	SQLE	3876.17	0.758412	0.203395	3.72876	0.000192422	0.00205411
ENSG00000179344	HLA-DQB1	2487.55	0.757442	0.216411	3.50001	0.000465244	0.00390206
ENSG00000198682	PAPSS2	314.165	0.757332	0.215363	3.51653	0.000437231	0.0037278
ENSG00000140525	FANCI	997.564	0.757202	0.136336	5.55395	2.7928e-08	4.42766e-06
ENSG00000188643	S100A16	8456.8	0.756721	0.168733	4.48474	7.30045e-06	0.000201692
ENSG00000197409	HIST1H3D	1285.73	0.755969	0.219291	3.44733	0.000566167	0.00449718
ENSG00000167083	GNGT2	25.0357	0.75531	0.194697	3.87942	0.000104704	0.0013169
ENSG00000168242	HIST1H2BI	1209.97	0.755284	0.209785	3.60027	0.000317886	0.00296364
ENSG00000118971	CCND2	6777.39	0.755051	0.152019	4.96681	6.80626e-07	3.76414e-05
ENSG00000125337	KIF25	10.6807	0.754327	0.244962	3.07937	0.00207442	0.0117155
ENSG00000267458	CTC-425F1.4	33.6207	0.752258	0.210647	3.57118	0.000355381	0.00321309
ENSG00000163535	SGOL2	153.171	0.750965	0.151331	4.9624	6.96278e-07	3.83015e-05
ENSG00000137857	DUOX1	13210.6	0.750523	0.171882	4.36651	1.26246e-05	0.000292895
ENSG00000122122	SASH3	337.238	0.749441	0.278798	2.68812	0.00718559	0.0298914
ENSG00000101082	SLA2	88.3118	0.749062	0.281726	2.65883	0.00784121	0.0319298
ENSG00000182308	DCAF4L1	13.4165	0.74856	0.232747	3.21619	0.00129903	0.00829744
ENSG00000147324	MFHAS1	2961.88	0.748222	0.160172	4.67136	2.99206e-06	0.000105233
ENSG00000173193	PARP14	3154.59	0.747793	0.165322	4.52326	6.08934e-06	0.000178269
ENSG00000112715	VEGFA	3897.12	0.74617	0.166094	4.49246	7.04056e-06	0.000196266
ENSG00000160013	PTGIR	126.994	0.745966	0.225379	3.30983	0.000933512	0.00651603
ENSG00000169299	PGM2	2807.15	0.744856	0.138203	5.38956	7.06292e-08	8.1779e-06
ENSG00000167513	CDT1	690.331	0.744349	0.18149	4.10131	4.10812e-05	0.000671616
ENSG00000154217	PITPNC1	395.878	0.743882	0.18807	3.95534	7.64245e-05	0.0010422
ENSG00000185112	FAM43A	2076.53	0.743825	0.197795	3.76059	0.000169514	0.00186297
ENSG00000089692	LAG3	56.0948	0.743582	0.209609	3.54747	0.000388947	0.00344634
ENSG00000176928	GCNT4	352.043	0.743503	0.164719	4.51377	6.36845e-06	0.000184518
ENSG00000272636	DOC2B	285.44	0.742868	0.262707	2.82774	0.00468772	0.0216999
ENSG00000253626	EIF5AL1	27.4333	0.742844	0.249849	2.97318	0.00294733	0.0153039
ENSG00000198113	TOR4A	352.019	0.742773	0.165847	4.47866	7.51145e-06	0.000204416
ENSG00000272711	RP11-259N19.1	42.1776	0.741509	0.200898	3.69097	0.000223397	0.00230063
ENSG00000263171	RP11-542C16.1	6.21125	0.741419	0.266188	2.78532	0.00534753	0.0239888
ENSG00000221963	APOL6	3080.17	0.740998	0.206926	3.58098	0.000342309	0.00312559
ENSG00000115085	ZAP70	243.358	0.740601	0.25229	2.93552	0.0033299	0.016829
ENSG00000258427	RBM8B	6.83792	0.74039	0.258094	2.86869	0.00412178	0.0196622
ENSG00000125968	ID1	1414.73	0.740103	0.187056	3.95658	7.60307e-05	0.00104012
ENSG00000257499	RP11-571M6.8	35.6922	0.739528	0.176264	4.19557	2.7218e-05	0.000501161
ENSG00000113532	ST8SIA4	334.328	0.738706	0.222621	3.31822	0.000905926	0.00638388
ENSG00000118257	NRP2	1259.83	0.738522	0.219247	3.36845	0.000755915	0.00554296
ENSG00000139725	RHOF	458.131	0.738135	0.179137	4.1205	3.7805e-05	0.00063377
ENSG00000229132	EIF4A1P10	15.5324	0.737509	0.214444	3.43917	0.000583507	0.00459128
ENSG00000171241	SHCBP1	283.091	0.73746	0.183724	4.01395	5.97119e-05	0.000876537
ENSG00000121858	TNFSF10	3312.6	0.736398	0.16943	4.34633	1.38434e-05	0.000311477
ENSG00000119917	IFIT3	776.765	0.736316	0.209858	3.50863	0.000450417	0.00380454
ENSG00000267493	CIRBP-AS1	16.8737	0.736093	0.22353	3.29304	0.000991111	0.00681348
ENSG00000123136	DDX39A	1523.84	0.735587	0.138318	5.31808	1.04868e-07	1.06997e-05
ENSG00000228203	RNF144A-AS1	22.0595	0.735582	0.221151	3.32616	0.000880526	0.00624775
ENSG00000263155	MYZAP	8.11827	0.735038	0.29595	2.48365	0.0130043	0.046655
ENSG00000159753	RLTPR	116.754	0.735034	0.271385	2.70845	0.00675975	0.0286114
ENSG00000130829	DUSP9	18.8075	0.734885	0.299704	2.45204	0.0142049	0.0498348
ENSG00000112033	PPARD	3950.23	0.733009	0.178573	4.10481	4.04641e-05	0.000663986
ENSG00000261594	TPBGL	25.4222	0.732333	0.216415	3.38392	0.000714576	0.00531617
ENSG00000225528	RP3-370M22.8	11.8868	0.732137	0.270168	2.70993	0.00672965	0.0285191
ENSG00000165181	C9orf84	58.2744	0.731976	0.264202	2.77052	0.00559674	0.0248883
ENSG00000132334	PTPRE	1823.41	0.731918	0.169162	4.32672	1.51344e-05	0.000330892
ENSG00000064932	SBNO2	6848.04	0.731657	0.153936	4.75299	2.00433e-06	8.04727e-05
ENSG00000176907	C8orf4	90.0362	0.731649	0.249173	2.93631	0.00332138	0.0168026
ENSG00000184584	TMEM173	1362.69	0.731568	0.166846	4.38469	1.16153e-05	0.000275374
ENSG00000100911	PSME2	2391.44	0.730158	0.164447	4.44009	8.9923e-06	0.000231857
ENSG00000132514	CLEC10A	957.477	0.730144	0.293711	2.48593	0.0129214	0.0464439
ENSG00000223478	RP11-545E17.3	32.3937	0.729848	0.185749	3.92922	8.52234e-05	0.00113662
ENSG00000197859	ADAMTSL2	57.6514	0.729022	0.204282	3.56871	0.000358744	0.00323435
ENSG00000099337	KCNK6	2369.14	0.728921	0.165547	4.4031	1.06713e-05	0.000261619
ENSG00000231993	RP1-85F18.5	24.796	0.728406	0.200615	3.63088	0.000282461	0.00272288
ENSG00000169230	PRELID1	4016.66	0.72803	0.165604	4.39621	1.10158e-05	0.00026585
ENSG00000207205	RNVU1-15	13.6414	0.727312	0.265179	2.74272	0.00609328	0.0265203
ENSG00000124693	HIST1H3B	3006.59	0.727217	0.203914	3.5663	0.000362057	0.00325756
ENSG00000163053	SLC16A14	1400.76	0.727182	0.208468	3.48822	0.000486248	0.00402797
ENSG00000136449	MYCBPAP	50.5188	0.726359	0.201948	3.59677	0.000322198	0.00299391
ENSG00000144136	SLC20A1	784.818	0.725669	0.173766	4.17613	2.96508e-05	0.000532113
ENSG00000078589	P2RY10	51.5422	0.725041	0.23619	3.06974	0.00214247	0.0120099
ENSG00000136514	RTP4	148.411	0.724967	0.27947	2.59407	0.00948459	0.0368732
ENSG00000104814	MAP4K1	268.304	0.724847	0.23689	3.05984	0.00221453	0.0123311
ENSG00000134333	LDHA	24579.9	0.724617	0.157491	4.60101	4.20456e-06	0.000134695
ENSG00000261452	RP11-509E16.1	95.1	0.724299	0.26745	2.70816	0.00676567	0.0286325
ENSG00000100170	SLC5A1	3092.01	0.724034	0.211147	3.42905	0.000605706	0.00471792
ENSG00000005844	ITGAL	506.266	0.723911	0.285204	2.53822	0.0111418	0.0416051
ENSG00000185130	HIST1H2BL	664.335	0.723827	0.208897	3.46499	0.000530243	0.00428449
ENSG00000117091	CD48	187.846	0.723765	0.283004	2.55744	0.0105446	0.0398899
ENSG00000109971	HSPA8	20420.7	0.723593	0.151266	4.78357	1.72208e-06	7.20408e-05
ENSG00000185291	IL3RA	212.429	0.723574	0.218377	3.31342	0.000921637	0.00645793
ENSG00000211448	DIO2	1762.79	0.723339	0.255145	2.83501	0.00458246	0.0213421
ENSG00000200830	RN7SKP134	9.08314	0.722619	0.28656	2.52171	0.0116787	0.0430588
ENSG00000082153	BZW1	3387.63	0.72257	0.136642	5.28806	1.23617e-07	1.18684e-05
ENSG00000230337	RP4-635E18.6	10.9775	0.722219	0.169606	4.25821	2.06072e-05	0.000413147
ENSG00000165935	SMCO2	29.0706	0.721541	0.175278	4.11655	3.84579e-05	0.000642663
ENSG00000254087	LYN	970.368	0.721156	0.191235	3.77105	0.000162563	0.00180795
ENSG00000177989	ODF3B	993.999	0.72111	0.203934	3.536	0.00040624	0.00354571
ENSG00000073111	MCM2	1489.1	0.720918	0.152459	4.7286	2.26072e-06	8.73638e-05
ENSG00000171223	JUNB	9396.42	0.720302	0.165706	4.34687	1.38096e-05	0.000311477
ENSG00000149418	ST14	9173.98	0.719742	0.175681	4.09687	4.18779e-05	0.000680064
ENSG00000213903	LTB4R	6283.43	0.719263	0.159599	4.5067	6.58435e-06	0.000187781
ENSG00000238000	RP11-274E7.2	38.2775	0.719231	0.268121	2.68249	0.00730762	0.0302844
ENSG00000261690	AC009133.12	14.8288	0.718715	0.198979	3.612	0.000303839	0.00286553
ENSG00000271303	SRXN1	36.4394	0.718019	0.240752	2.98241	0.00285992	0.01495
ENSG00000264350	SNRPGP2	30.2836	0.717358	0.153282	4.68	2.86879e-06	0.000102294
ENSG00000268913	AC026806.2	263.556	0.717123	0.1553	4.61767	3.88082e-06	0.000127228
ENSG00000196735	HLA-DQA1	3584.02	0.717109	0.218874	3.27636	0.00105154	0.00712432
ENSG00000162894	FAIM3	106.109	0.717075	0.278076	2.57871	0.00991713	0.0381517
ENSG00000173894	CBX2	453.925	0.716816	0.156342	4.58493	4.54142e-06	0.00014225
ENSG00000180198	RCC1	1155.52	0.716789	0.162089	4.42218	9.771e-06	0.000244988
ENSG00000164220	F2RL2	175.773	0.716755	0.190427	3.76394	0.000167254	0.00184733
ENSG00000138074	SLC5A6	1116.61	0.715638	0.149725	4.77967	1.75587e-06	7.30589e-05
ENSG00000101935	AMMECR1	1386.85	0.715303	0.157785	4.53341	5.80387e-06	0.000171865
ENSG00000054967	RELT	442.426	0.714863	0.14204	5.03284	4.83261e-07	2.92941e-05
ENSG00000149428	HYOU1	4491.55	0.714708	0.151315	4.72332	2.32029e-06	8.90394e-05
ENSG00000196787	HIST1H2AG	2165.69	0.714664	0.205128	3.484	0.000493983	0.00407348
ENSG00000171793	CTPS1	1097.82	0.71456	0.144909	4.93109	8.17704e-07	4.26688e-05
ENSG00000184599	FAM19A3	6.92109	0.714484	0.250749	2.8494	0.00438017	0.0206014
ENSG00000171954	CYP4F22	4299.96	0.714341	0.186199	3.83644	0.00012483	0.00149463
ENSG00000172936	MYD88	2049.37	0.714132	0.125899	5.67228	1.40912e-08	2.73981e-06
ENSG00000029993	HMGB3	759.454	0.714115	0.149672	4.7712	1.8313e-06	7.49865e-05
ENSG00000213906	LTB4R2	8.10969	0.712731	0.255539	2.78913	0.00528506	0.023762
ENSG00000166446	CDYL2	419.745	0.71271	0.171901	4.14604	3.38268e-05	0.000587504
ENSG00000172578	KLHL6	176.97	0.712479	0.254637	2.79802	0.00514168	0.0232651
ENSG00000132182	NUP210	1685.86	0.712272	0.189272	3.76323	0.000167735	0.00184868
ENSG00000184361	SPATA32	7.33852	0.712266	0.250663	2.84153	0.0044898	0.0210243
ENSG00000115415	STAT1	5276.94	0.712151	0.197034	3.61436	0.000301087	0.00284913
ENSG00000187695	RP11-723O4.6	16.487	0.711771	0.198025	3.59434	0.000325213	0.00301468
ENSG00000197914	HIST1H4K	96.1209	0.711709	0.197537	3.60292	0.00031466	0.00294066
ENSG00000130508	PXDN	1307.76	0.711593	0.284566	2.50063	0.0123973	0.0449574
ENSG00000175305	CCNE2	175.603	0.711567	0.148251	4.79976	1.58855e-06	6.79252e-05
ENSG00000246084	CTD-2506J14.1	8.0766	0.711224	0.277712	2.56101	0.0104368	0.0396234
ENSG00000183153	GJD3	31.3742	0.711161	0.171426	4.1485	3.34654e-05	0.000582864
ENSG00000260350	RP11-152P23.2	16.1173	0.710749	0.170721	4.16321	3.13802e-05	0.000555306
ENSG00000163435	ELF3	470.392	0.709792	0.201314	3.5258	0.000422204	0.00364309
ENSG00000067225	PKM	33821.1	0.709282	0.148365	4.78064	1.74738e-06	7.2902e-05
ENSG00000163808	KIF15	286.826	0.708922	0.157228	4.50889	6.5167e-06	0.000187234
ENSG00000198814	GK	615.548	0.708661	0.189651	3.73665	0.000186489	0.00200393
ENSG00000198821	CD247	119.352	0.708582	0.287999	2.46037	0.0138795	0.0489655
ENSG00000226415	TPI1P1	24.4554	0.707501	0.182217	3.88274	0.000103286	0.0013065
ENSG00000115221	ITGB6	369.711	0.707231	0.167206	4.2297	2.34001e-05	0.000450666
ENSG00000125319	C17orf53	112.371	0.705843	0.137331	5.13972	2.75152e-07	2.02531e-05
ENSG00000213997	PGAM1P7	9.29629	0.705812	0.2127	3.31835	0.000905517	0.00638388
ENSG00000197646	PDCD1LG2	172.627	0.705792	0.277198	2.54616	0.0108914	0.0408874
ENSG00000137135	ARHGEF39	126.504	0.705588	0.183128	3.85298	0.000116691	0.00142465
ENSG00000229164	TRAC	430.27	0.705254	0.264378	2.66759	0.00763973	0.0313172
ENSG00000163565	IFI16	4102.98	0.705171	0.127325	5.53837	3.05305e-08	4.76692e-06
ENSG00000145623	OSMR	3214.83	0.704753	0.150365	4.68696	2.77291e-06	9.98997e-05
ENSG00000124575	HIST1H1D	2981.09	0.70337	0.20297	3.46539	0.000529467	0.00427996
ENSG00000164620	RELL2	298.897	0.703217	0.146295	4.80684	1.53335e-06	6.61139e-05
ENSG00000143942	CHAC2	34.8863	0.703112	0.192706	3.64862	0.000263656	0.00259832
ENSG00000104147	OIP5	70.601	0.703057	0.155656	4.51674	6.27985e-06	0.000182121
ENSG00000077150	NFKB2	2115.45	0.703017	0.159603	4.40479	1.05887e-05	0.000260008
ENSG00000111669	TPI1	11098.8	0.70267	0.14837	4.73592	2.18061e-06	8.52065e-05
ENSG00000137168	PPIL1	508.732	0.702407	0.14313	4.90746	9.22645e-07	4.65311e-05
ENSG00000262714	RP11-44F14.8	13.6881	0.702167	0.247841	2.83313	0.00460941	0.0214369
ENSG00000143119	CD53	646.972	0.701253	0.254062	2.76017	0.00577718	0.0254781
ENSG00000084207	GSTP1	12009.2	0.699696	0.151856	4.60763	4.07285e-06	0.000132374
ENSG00000116514	RNF19B	2238.32	0.699486	0.163567	4.27645	1.89893e-05	0.000387495
ENSG00000167208	SNX20	375.873	0.699189	0.232434	3.00812	0.00262871	0.0140449
ENSG00000186767	SPIN4	261.407	0.699015	0.158784	4.40229	1.07114e-05	0.000262094
ENSG00000198406	BZW1P2	24.0169	0.698866	0.194921	3.58539	0.000336579	0.00308672
ENSG00000134242	PTPN22	101.491	0.698503	0.210772	3.31402	0.000919655	0.00644989
ENSG00000120694	HSPH1	1954.35	0.698279	0.161531	4.32287	1.54011e-05	0.000334828
ENSG00000267688	AC005262.2	95.5514	0.698263	0.137727	5.0699	3.98015e-07	2.5225e-05
ENSG00000102445	KIAA0226L	54.3977	0.698151	0.261426	2.67055	0.00757271	0.0311193
ENSG00000197785	ATAD3A	974.391	0.697764	0.151428	4.60788	4.06794e-06	0.000132374
ENSG00000084110	HAL	7129.02	0.697656	0.273589	2.55002	0.0107718	0.0405465
ENSG00000119938	PPP1R3C	1221.26	0.697105	0.249011	2.79949	0.00511831	0.0231937
ENSG00000128340	RAC2	335.888	0.696856	0.262283	2.65689	0.00788653	0.0320765
ENSG00000124635	HIST1H2BJ	1366.37	0.696591	0.198824	3.50356	0.000459078	0.00386188
ENSG00000205413	SAMD9	619.168	0.695695	0.148378	4.68868	2.74976e-06	9.94254e-05
ENSG00000128298	BAIAP2L2	72.686	0.695179	0.139494	4.98356	6.2424e-07	3.52566e-05
ENSG00000181061	HIGD1A	2358.37	0.694868	0.134117	5.18105	2.20639e-07	1.69678e-05
ENSG00000169129	AFAP1L2	1937.55	0.694512	0.151862	4.57331	4.80082e-06	0.000147974
ENSG00000115267	IFIH1	1032.77	0.69425	0.159468	4.35353	1.33964e-05	0.000305196
ENSG00000026559	KCNG1	46.1602	0.693522	0.234283	2.96019	0.00307445	0.0158332
ENSG00000224831	RP11-651P23.4	6.00315	0.692847	0.232593	2.9788	0.00289383	0.015089
ENSG00000162692	VCAM1	474.457	0.692681	0.272211	2.54465	0.0109389	0.0410207
ENSG00000130558	OLFM1	853.234	0.692579	0.2005	3.45426	0.000551811	0.00440694
ENSG00000121905	HPCA	14.522	0.690345	0.257275	2.68329	0.00729013	0.0302435
ENSG00000237683	AL627309.1	134.34	0.689478	0.229962	2.99822	0.00271559	0.0143952
ENSG00000105376	ICAM5	46.0242	0.689187	0.240627	2.86413	0.00418154	0.019885
ENSG00000125810	CD93	2385.87	0.688568	0.234027	2.94226	0.00325828	0.016568
ENSG00000174013	FBXO45	2090.53	0.688445	0.175608	3.92034	8.84224e-05	0.00116624
ENSG00000146410	MTFR2	57.8491	0.687852	0.171798	4.00385	6.23204e-05	0.000902406
ENSG00000101084	C20orf24	273.115	0.687565	0.150632	4.56454	5.00597e-06	0.000152925
ENSG00000168502	SOGA2	827.812	0.68753	0.222315	3.0926	0.00198413	0.011334
ENSG00000114737	CISH	1614.52	0.686852	0.186339	3.68603	0.00022778	0.00233126
ENSG00000030110	BAK1	1072.24	0.686558	0.169822	4.0428	5.28158e-05	0.000807517
ENSG00000179477	ALOX12B	7480.33	0.686236	0.22174	3.09478	0.00196959	0.0112759
ENSG00000154734	ADAMTS1	1364.06	0.685482	0.231681	2.95873	0.0030891	0.0158901
ENSG00000103034	NDRG4	1231.85	0.684363	0.20525	3.33428	0.000855198	0.00610447
ENSG00000174640	SLCO2A1	1292.83	0.683419	0.175068	3.90374	9.47166e-05	0.0012221
ENSG00000214706	IFRD2	1243.13	0.681381	0.162835	4.18449	2.8581e-05	0.000520366
ENSG00000101003	GINS1	335.504	0.681288	0.139175	4.89518	9.82163e-07	4.82728e-05
ENSG00000269968	RP5-940J5.9	414.187	0.680709	0.180389	3.77356	0.000160934	0.00179548
ENSG00000011426	ANLN	1550.71	0.680645	0.203827	3.33933	0.000839799	0.00600992
ENSG00000137819	PAQR5	595.545	0.679758	0.180258	3.77103	0.000162578	0.00180795
ENSG00000269899	RP11-589N15.2	31.3768	0.679715	0.158556	4.2869	1.81188e-05	0.00037322
ENSG00000209042	SNORD12C	20.8394	0.679595	0.191566	3.54758	0.00038879	0.00344594
ENSG00000237289	CKMT1B	822.862	0.678854	0.153147	4.43269	9.30634e-06	0.000236795
ENSG00000111640	GAPDH	51487.5	0.678467	0.144844	4.68412	2.81161e-06	0.000100719
ENSG00000072818	ACAP1	403.72	0.678394	0.227812	2.97787	0.00290257	0.0151218
ENSG00000137267	TUBB2A	2338.58	0.67765	0.203782	3.32536	0.000883033	0.00626266
ENSG00000100297	MCM5	2095.61	0.677351	0.123179	5.49891	3.82138e-08	5.52047e-06
ENSG00000197191	C9orf169	834.381	0.676611	0.2194	3.08392	0.00204294	0.011598
ENSG00000224621	RP11-276H7.3	29.3207	0.676485	0.17328	3.90399	9.46193e-05	0.00122187
ENSG00000151239	TWF1	2080.09	0.676481	0.123669	5.4701	4.49782e-08	6.23543e-06
ENSG00000273176	RP3-510H16.3	4.27516	0.676228	0.271635	2.48948	0.0127932	0.0460915
ENSG00000227630	LINC01132	19.3661	0.676157	0.169814	3.98176	6.84064e-05	0.000964522
ENSG00000146839	ZAN	38.2578	0.67608	0.233541	2.8949	0.00379275	0.0185116
ENSG00000154845	PPP4R1	5289.37	0.675927	0.128332	5.26704	1.38642e-07	1.25053e-05
ENSG00000254325	RP11-318K15.2	12.368	0.675885	0.249164	2.71261	0.00667549	0.0283752
ENSG00000110218	PANX1	1216.09	0.675724	0.153884	4.39111	1.12774e-05	0.000271105
ENSG00000167646	DNAAF3	24.3259	0.675691	0.215833	3.13062	0.00174438	0.0102807
ENSG00000102265	TIMP1	1985.18	0.675504	0.252098	2.67953	0.00737247	0.0305195
ENSG00000205885	C1RL-AS1	556.679	0.675198	0.137467	4.91172	9.0279e-07	4.58658e-05
ENSG00000264113	RN7SL784P	6.0049	0.674817	0.252397	2.67363	0.00750354	0.030909
ENSG00000163218	PGLYRP4	787.425	0.674512	0.232141	2.90561	0.00366542	0.0180411
ENSG00000090924	PLEKHG2	747.01	0.674346	0.174414	3.86636	0.000110473	0.00137105
ENSG00000115963	RND3	2105.67	0.673603	0.1671	4.03115	5.55047e-05	0.00083338
ENSG00000257605	RP11-680A11.5	11.4428	0.672489	0.246254	2.73088	0.00631662	0.0272507
ENSG00000125735	TNFSF14	93.8551	0.671948	0.260752	2.57696	0.00996724	0.0382779
ENSG00000216490	IFI30	31.5978	0.671401	0.181648	3.69617	0.000218874	0.00226683
ENSG00000081237	PTPRC	1910.72	0.670839	0.234385	2.86212	0.00420814	0.019993
ENSG00000163507	KIAA1524	169.504	0.670266	0.122983	5.45006	5.03528e-08	6.65238e-06
ENSG00000155380	SLC16A1	1783.22	0.670072	0.157974	4.24165	2.21884e-05	0.000434149
ENSG00000260798	RP11-354M1.2	19.6124	0.668991	0.218959	3.05533	0.00224813	0.0124666
ENSG00000233461	RP11-295G20.2	783.42	0.668729	0.226276	2.95537	0.0031229	0.016032
ENSG00000140105	WARS	2200.46	0.668067	0.131125	5.0949	3.48926e-07	2.376e-05
ENSG00000170426	SDR9C7	2505.22	0.66777	0.193408	3.45264	0.000555131	0.00442887
ENSG00000197238	HIST1H4J	107.844	0.667074	0.179492	3.71645	0.00020204	0.00213468
ENSG00000174007	CEP19	81.0686	0.666971	0.166413	4.00793	6.12532e-05	0.000892807
ENSG00000006625	GGCT	2015.05	0.666318	0.196896	3.38412	0.000714081	0.00531563
ENSG00000115165	CYTIP	326.833	0.666215	0.211157	3.15508	0.00160456	0.0096398
ENSG00000108179	PPIF	3703.7	0.665872	0.19452	3.42316	0.000618971	0.00479299
ENSG00000167723	TRPV3	1793.35	0.665702	0.181062	3.67665	0.000236316	0.00239449
ENSG00000187990	HIST1H2BG	1543.99	0.665566	0.192532	3.45691	0.000546401	0.00437616
ENSG00000130816	DNMT1	3551.55	0.665268	0.11103	5.99179	2.07546e-09	8.78943e-07
ENSG00000087589	CASS4	142.53	0.665079	0.222904	2.9837	0.00284784	0.0149095
ENSG00000128016	ZFP36	5500.13	0.665052	0.143704	4.62794	3.69325e-06	0.000122639
ENSG00000205045	SLFN12L	105.439	0.665046	0.248978	2.6711	0.00756035	0.031085
ENSG00000233930	KRTAP5-AS1	23.6026	0.664768	0.268258	2.47809	0.0132087	0.0472351
ENSG00000104856	RELB	1097.63	0.664589	0.219143	3.03268	0.00242396	0.0132397
ENSG00000204516	MICB	130.423	0.664575	0.233361	2.84784	0.00440166	0.0206867
ENSG00000147065	MSN	18479.3	0.664572	0.14008	4.74422	2.09307e-06	8.26402e-05
ENSG00000017483	SLC38A5	848.585	0.664361	0.167817	3.95885	7.53108e-05	0.00103339
ENSG00000242114	MTFP1	14.411	0.6641	0.185315	3.58363	0.000338858	0.00310486
ENSG00000128228	SDF2L1	272.145	0.664069	0.145873	4.55237	5.30444e-06	0.000160741
ENSG00000138772	ANXA3	414.424	0.663187	0.254771	2.60307	0.00923921	0.0361209
ENSG00000130204	TOMM40	2051.68	0.662498	0.167138	3.96379	7.37702e-05	0.00101995
ENSG00000179583	CIITA	2505.82	0.661662	0.183119	3.61329	0.000302337	0.00285484
ENSG00000134684	YARS	2771.89	0.661215	0.145978	4.52954	5.9112e-06	0.000174043
ENSG00000102384	CENPI	119.143	0.661104	0.141895	4.65911	3.17584e-06	0.000109822
ENSG00000197147	LRRC8B	2359.08	0.660537	0.142025	4.65085	3.30565e-06	0.000113046
ENSG00000132341	RAN	6232.37	0.660399	0.13714	4.81552	1.46819e-06	6.41088e-05
ENSG00000215875	ST13P20	50.5538	0.660381	0.212501	3.10766	0.00188576	0.0108968
ENSG00000056736	IL17RB	88.1004	0.66008	0.269177	2.45222	0.0141979	0.0498159
ENSG00000146232	NFKBIE	474.194	0.659937	0.182425	3.61757	0.000297378	0.00282354
ENSG00000187741	FANCA	532.67	0.659475	0.128231	5.14287	2.7057e-07	2.00112e-05
ENSG00000189159	HN1	1368.35	0.658957	0.13532	4.86961	1.11819e-06	5.35952e-05
ENSG00000161921	CXCL16	1833.31	0.658743	0.172942	3.80903	0.000139511	0.00161596
ENSG00000260107	AC005606.15	9.89766	0.658672	0.238692	2.7595	0.00578892	0.0255117
ENSG00000176984	AP000679.2	25.8931	0.658009	0.238637	2.75737	0.0058269	0.0256388
ENSG00000116649	SRM	1509.45	0.657979	0.160653	4.09566	4.20974e-05	0.000682097
ENSG00000173442	EHBP1L1	4233.64	0.657546	0.115718	5.68232	1.32878e-08	2.70901e-06
ENSG00000125347	IRF1	2218.25	0.657269	0.243398	2.70038	0.00692593	0.0291512
ENSG00000249856	CTD-2503O16.4	8.30301	0.656691	0.265282	2.47544	0.013307	0.0474743
ENSG00000253676	TAGLN2P1	10.3955	0.656031	0.187134	3.50567	0.000455458	0.00383978
ENSG00000042062	FAM65C	328.685	0.655983	0.240614	2.72629	0.00640511	0.0275542
ENSG00000056558	TRAF1	959.918	0.655694	0.148743	4.40823	1.04219e-05	0.000257343
ENSG00000103005	USB1	933.377	0.655629	0.136145	4.81566	1.46715e-06	6.41088e-05
ENSG00000227959	RP11-276H7.2	57.8576	0.655069	0.186204	3.51801	0.00043479	0.00371621
ENSG00000141543	EIF4A3	3376.14	0.654904	0.150724	4.34505	1.39241e-05	0.000312325
ENSG00000230330	HMGN2P3	8.29768	0.653413	0.205457	3.18029	0.00147129	0.0090248
ENSG00000245648	RP11-277P12.20	60.1701	0.653264	0.142479	4.585	4.53985e-06	0.00014225
ENSG00000213197	AC012066.1	29.2977	0.653189	0.265868	2.45681	0.0140175	0.0493397
ENSG00000135426	TESPA1	154.55	0.65286	0.250068	2.61073	0.00903498	0.0355681
ENSG00000232671	RP11-126K1.2	8.56954	0.652609	0.221746	2.94304	0.00325002	0.0165363
ENSG00000172183	ISG20	265.159	0.652249	0.175063	3.7258	0.000194695	0.00207337
ENSG00000130021	HDHD1	305.735	0.65164	0.134416	4.84794	1.24748e-06	5.72194e-05
ENSG00000196126	HLA-DRB1	8064.05	0.651398	0.19659	3.31349	0.000921391	0.00645767
ENSG00000205220	PSMB10	276.82	0.651256	0.221953	2.93421	0.00334393	0.0168822
ENSG00000162757	C1orf74	261.912	0.651094	0.161539	4.03056	5.56446e-05	0.000834061
ENSG00000076003	MCM6	1364.01	0.650587	0.122864	5.29517	1.18908e-07	1.16509e-05
ENSG00000163376	KBTBD8	63.4795	0.650445	0.146092	4.45229	8.49612e-06	0.000223574
ENSG00000266495	RP11-17J14.2	12.7902	0.650211	0.203309	3.19814	0.00138318	0.0086719
ENSG00000137767	SQRDL	777.931	0.65014	0.126836	5.12584	2.96217e-07	2.11003e-05
ENSG00000134851	TMEM165	2458.15	0.650095	0.105342	6.1713	6.773e-10	3.95071e-07
ENSG00000135476	ESPL1	733.146	0.649631	0.149463	4.34643	1.3837e-05	0.000311477
ENSG00000178175	ZNF366	407.507	0.649531	0.168023	3.86573	0.000110756	0.00137345
ENSG00000037241	RPL26L1	305.939	0.649286	0.117855	5.50919	3.60482e-08	5.28166e-06
ENSG00000261373	VPS9D1-AS1	151.24	0.648838	0.244228	2.65669	0.00789121	0.0320827
ENSG00000112541	PDE10A	76.8962	0.647975	0.231041	2.80459	0.00503804	0.0229113
ENSG00000108518	PFN1	13356.3	0.647281	0.125412	5.16125	2.45309e-07	1.83786e-05
ENSG00000132646	PCNA	1452.93	0.64666	0.128394	5.03655	4.74004e-07	2.88254e-05
ENSG00000186684	CYP27C1	438.526	0.646579	0.14896	4.34063	1.42073e-05	0.000316668
ENSG00000134871	COL4A2	8178.17	0.646189	0.243838	2.65008	0.00804727	0.0325758
ENSG00000102144	PGK1	9572.59	0.645762	0.126909	5.08839	3.61121e-07	2.43226e-05
ENSG00000107719	PALD1	845.268	0.645282	0.121405	5.31514	1.06577e-07	1.08027e-05
ENSG00000100583	SAMD15	40.0769	0.645255	0.165279	3.90402	9.46074e-05	0.00122187
ENSG00000183598	HIST2H3D	408.347	0.645186	0.199065	3.24109	0.00119075	0.00780579
ENSG00000223572	CKMT1A	660.912	0.644922	0.19954	3.23204	0.00122909	0.00798291
ENSG00000231389	HLA-DPA1	6567.67	0.644438	0.202883	3.1764	0.00149113	0.009124
ENSG00000059378	PARP12	1558.67	0.64408	0.145341	4.4315	9.35794e-06	0.000237912
ENSG00000175352	NRIP3	82.2767	0.643066	0.191946	3.35025	0.000807396	0.00583057
ENSG00000176912	C18orf56	17.3427	0.642992	0.229022	2.80756	0.00499182	0.0227463
ENSG00000136026	CKAP4	4911.52	0.642748	0.133901	4.80017	1.58531e-06	6.78809e-05
ENSG00000167680	SEMA6B	272.325	0.642649	0.229092	2.8052	0.00502859	0.0228784
ENSG00000167077	MEI1	39.2205	0.642384	0.209705	3.06328	0.00218926	0.0122101
ENSG00000104689	TNFRSF10A	709.759	0.641912	0.125881	5.09936	3.40801e-07	2.34652e-05
ENSG00000108679	LGALS3BP	4641.84	0.641072	0.222041	2.88718	0.00388711	0.0188502
ENSG00000144063	MALL	452.321	0.640946	0.15907	4.02933	5.59367e-05	0.000837426
ENSG00000240204	SMKR1	7.98502	0.64065	0.23824	2.6891	0.00716447	0.0298222
ENSG00000086730	LAT2	216.463	0.640428	0.17673	3.62375	0.000290357	0.00277907
ENSG00000259771	RP11-429D19.1	21.6501	0.640341	0.17855	3.58635	0.000335338	0.003079
ENSG00000106105	GARS	3312.24	0.640321	0.131662	4.86337	1.15402e-06	5.41762e-05
ENSG00000100596	SPTLC2	3771.8	0.640103	0.118099	5.42008	5.95738e-08	7.3669e-06
ENSG00000069956	MAPK6	3906.64	0.639987	0.14207	4.50472	6.64601e-06	0.000188622
ENSG00000127589	TUBBP1	10.4151	0.639853	0.191201	3.34649	0.000818408	0.00588945
ENSG00000153898	MCOLN2	156.466	0.639668	0.18352	3.48556	0.000491116	0.00405525
ENSG00000267484	CTC-518P12.6	6.08819	0.639415	0.253503	2.52232	0.0116584	0.0430145
ENSG00000145220	LYAR	320.567	0.638921	0.154928	4.124	3.72355e-05	0.000626981
ENSG00000247077	PGAM5	1411.21	0.638659	0.144465	4.42084	9.83159e-06	0.000246108
ENSG00000112486	CCR6	7.60971	0.63847	0.25289	2.52469	0.0115799	0.0427915
ENSG00000136167	LCP1	6336.13	0.637767	0.201245	3.16911	0.00152907	0.00929805
ENSG00000100644	HIF1A	3706.82	0.637611	0.158254	4.02903	5.60074e-05	0.000837673
ENSG00000158055	GRHL3	4933.79	0.63738	0.163614	3.89565	9.79376e-05	0.00125424
ENSG00000103415	HMOX2	1450.07	0.637349	0.137805	4.62501	3.74586e-06	0.000124119
ENSG00000141506	PIK3R5	504.733	0.636926	0.223212	2.85345	0.00432469	0.0204084
ENSG00000261691	LA16c-366D1.3	20.4447	0.635967	0.187058	3.39985	0.00067424	0.00510807
ENSG00000196966	HIST1H3E	622.367	0.635856	0.237318	2.67934	0.00737678	0.0305292
ENSG00000012048	BRCA1	620.777	0.635754	0.126338	5.03215	4.8501e-07	2.93426e-05
ENSG00000264268	MIR4767	11.2723	0.635725	0.200257	3.17455	0.0015007	0.00916691
ENSG00000269487	CTB-174O21.2	7.45464	0.63532	0.217244	2.92446	0.00345059	0.0172709
ENSG00000232810	TNF	205.734	0.635037	0.235146	2.70061	0.00692132	0.0291357
ENSG00000143195	ILDR2	13.422	0.634953	0.195772	3.24332	0.00118144	0.00776123
ENSG00000155115	GTF3C6	540.581	0.634892	0.117898	5.38508	7.24126e-08	8.35312e-06
ENSG00000169860	P2RY1	1889.16	0.634313	0.167763	3.781	0.000156199	0.00175469
ENSG00000197279	ZNF165	123.857	0.634126	0.19098	3.32039	0.000898929	0.00635354
ENSG00000044574	HSPA5	10188.5	0.633932	0.131021	4.8384	1.30889e-06	5.91261e-05
ENSG00000119969	HELLS	669.735	0.633657	0.130774	4.84542	1.26343e-06	5.76941e-05
ENSG00000155265	GOLGA7B	1579.68	0.633357	0.142623	4.44077	8.9639e-06	0.000231705
ENSG00000164032	H2AFZ	2088.07	0.63269	0.130952	4.83148	1.35523e-06	6.04041e-05
ENSG00000115590	IL1R2	1014.09	0.632512	0.196475	3.21929	0.00128507	0.00823549
ENSG00000064666	CNN2	5984.82	0.6321	0.126835	4.98363	6.24015e-07	3.52566e-05
ENSG00000182057	Z83851.3	26.2623	0.630315	0.174937	3.60309	0.000314459	0.00294049
ENSG00000204287	HLA-DRA	14812.9	0.629975	0.216227	2.91349	0.00357413	0.0177046
ENSG00000104812	GYS1	2623.41	0.629442	0.129116	4.87502	1.08799e-06	5.24731e-05
ENSG00000134013	LOXL2	678.813	0.629419	0.213727	2.94497	0.00322987	0.0164527
ENSG00000244161	FLNB-AS1	13.4796	0.628737	0.22053	2.85103	0.00435778	0.0205211
ENSG00000172817	CYP7B1	660.654	0.628229	0.127046	4.94491	7.61792e-07	4.07453e-05
ENSG00000132357	CARD6	656.754	0.628161	0.197242	3.18472	0.00144895	0.00894632
ENSG00000168274	HIST1H2AE	2464	0.627213	0.180783	3.46943	0.00052157	0.004231
ENSG00000145050	MANF	1246.55	0.627171	0.119093	5.26624	1.39247e-07	1.25053e-05
ENSG00000179362	HMGN2P46	10.6549	0.627093	0.239836	2.61467	0.00893132	0.0352318
ENSG00000129219	PLD2	3467.78	0.626843	0.122277	5.1264	2.95341e-07	2.11003e-05
ENSG00000163840	DTX3L	2756.17	0.62639	0.152184	4.11601	3.85493e-05	0.000643843
ENSG00000130649	CYP2E1	644.528	0.626193	0.209678	2.98645	0.0028224	0.0148065
ENSG00000189334	S100A14	11692.8	0.625909	0.167359	3.73993	0.000184074	0.00198696
ENSG00000071054	MAP4K4	5213.05	0.62587	0.122137	5.12433	2.98599e-07	2.11724e-05
ENSG00000117308	GALE	471.971	0.625626	0.135934	4.60243	4.17586e-06	0.000134476
ENSG00000221926	TRIM16	1178.67	0.625255	0.158812	3.93708	8.24782e-05	0.00110621
ENSG00000172757	CFL1	14211.8	0.625042	0.131856	4.74034	2.13362e-06	8.40265e-05
ENSG00000139514	SLC7A1	8002.1	0.624839	0.159556	3.91612	8.9985e-05	0.00118278
ENSG00000097021	ACOT7	987.27	0.623577	0.142951	4.36218	1.28775e-05	0.000296452
ENSG00000142669	SH3BGRL3	6683.12	0.62353	0.144305	4.32092	1.55383e-05	0.000336627
ENSG00000254986	DPP3	1061.84	0.623384	0.117079	5.32448	1.01241e-07	1.04678e-05
ENSG00000174442	ZWILCH	368.201	0.621789	0.112193	5.54215	2.98783e-08	4.68877e-06
ENSG00000187678	SPRY4	431.862	0.621286	0.210621	2.94979	0.00317993	0.0162382
ENSG00000071246	VASH1	864.447	0.621058	0.157422	3.94517	7.97437e-05	0.00107795
ENSG00000258875	CTD-2547L24.3	36.4399	0.620209	0.166876	3.71658	0.000201934	0.00213429
ENSG00000121211	MND1	42.4044	0.619548	0.171235	3.61813	0.000296743	0.00281952
ENSG00000199879	RNU1-120P	12.5979	0.617617	0.205302	3.00833	0.00262688	0.0140405
ENSG00000131979	GCH1	578.5	0.617598	0.131461	4.69795	2.62788e-06	9.62569e-05
ENSG00000166411	IDH3A	1788.58	0.615307	0.119906	5.13158	2.87322e-07	2.08432e-05
ENSG00000150753	CCT5	4374.72	0.615213	0.136671	4.50143	6.74968e-06	0.000190387
ENSG00000106991	ENG	2543.5	0.614985	0.212376	2.89574	0.00378269	0.0184801
ENSG00000165732	DDX21	5083.27	0.61492	0.156488	3.92952	8.51171e-05	0.00113618
ENSG00000172115	CYCS	1892.05	0.614742	0.142221	4.32244	1.54315e-05	0.000335164
ENSG00000135378	PRRG4	2410.81	0.614296	0.136333	4.50586	6.6104e-06	0.000188177
ENSG00000160691	SHC1	3634.91	0.614136	0.118234	5.19426	2.05539e-07	1.62512e-05
ENSG00000072110	ACTN1	7780.45	0.613538	0.183278	3.34758	0.000815199	0.00587183
ENSG00000129173	E2F8	431.665	0.613502	0.136874	4.48225	7.38598e-06	0.000202802
ENSG00000198826	ARHGAP11A	677.251	0.613363	0.153321	4.00053	6.32021e-05	0.000910481
ENSG00000139433	GLTP	21985.4	0.611728	0.177233	3.45155	0.000557378	0.00444107
ENSG00000132507	EIF5A	13920.1	0.611637	0.15328	3.99034	6.59799e-05	0.000938687
ENSG00000075624	ACTB	98302.4	0.6113	0.134676	4.53906	5.65056e-06	0.00016813
ENSG00000167114	SLC27A4	4018.03	0.610582	0.172158	3.54664	0.000390175	0.00345268
ENSG00000179218	CALR	19077.3	0.610445	0.140669	4.3396	1.42743e-05	0.000317702
ENSG00000160888	IER2	3842.92	0.610289	0.128207	4.76018	1.93424e-06	7.81662e-05
ENSG00000059691	PET112	1278.16	0.610175	0.157895	3.86443	0.000111348	0.00137858
ENSG00000134490	TMEM241	558.635	0.609962	0.11738	5.19649	2.03088e-07	1.61817e-05
ENSG00000137393	RNF144B	4412.73	0.609947	0.179639	3.39541	0.000685267	0.00516161
ENSG00000128283	CDC42EP1	4455.76	0.609082	0.173945	3.50157	0.000462518	0.0038887
ENSG00000171310	CHST11	481.402	0.608513	0.190871	3.18808	0.0014322	0.00887837
ENSG00000126391	FRMD8	3747.56	0.608504	0.136925	4.44408	8.82683e-06	0.00023036
ENSG00000184985	SORCS2	528.476	0.608337	0.235911	2.57867	0.00991807	0.0381517
ENSG00000262533	RP11-667K14.4	8.14709	0.608148	0.231686	2.62488	0.00866789	0.0344919
ENSG00000105131	EPHX3	4193.03	0.608046	0.202785	2.99848	0.00271333	0.0143856
ENSG00000144554	FANCD2	580.634	0.607273	0.116089	5.2311	1.68502e-07	1.41941e-05
ENSG00000182378	PLCXD1	3257.44	0.606311	0.209039	2.90047	0.00372599	0.0182666
ENSG00000177051	FBXO46	1283.57	0.60599	0.130096	4.65803	3.19247e-06	0.000110151
ENSG00000188613	NANOS1	134.667	0.605732	0.212786	2.84666	0.004418	0.0207541
ENSG00000152413	HOMER1	595.937	0.60495	0.135493	4.46482	8.01351e-06	0.000214121
ENSG00000265800	RP11-649A18.5	10.9155	0.604628	0.178722	3.38306	0.000716831	0.00532457
ENSG00000126453	BCL2L12	272.61	0.604326	0.119492	5.05745	4.24893e-07	2.66983e-05
ENSG00000251537	RP11-385D13.1	16.9419	0.604205	0.216993	2.78444	0.00536194	0.0240286
ENSG00000160949	TONSL	506.97	0.603938	0.128652	4.69437	2.67436e-06	9.75885e-05
ENSG00000182389	CACNB4	933.571	0.603661	0.223258	2.70387	0.00685371	0.028899
ENSG00000123892	RAB38	1725.8	0.603658	0.14179	4.25742	2.06802e-05	0.000414341
ENSG00000196743	GM2A	13320.2	0.603588	0.161416	3.73932	0.000184519	0.00199037
ENSG00000125166	GOT2	3110.79	0.603472	0.127951	4.71644	2.40009e-06	9.11532e-05
ENSG00000106785	TRIM14	2134.75	0.603252	0.140229	4.30191	1.69329e-05	0.000356907
ENSG00000158089	GALNT14	123.081	0.602748	0.183667	3.28174	0.00103169	0.00702838
ENSG00000028137	TNFRSF1B	1331.88	0.602547	0.218686	2.75531	0.00586367	0.025764
ENSG00000241886	RP11-242C19.2	13.4301	0.602543	0.243038	2.47921	0.0131672	0.0471085
ENSG00000261269	RP11-389C8.2	191.55	0.601297	0.169573	3.54595	0.0003912	0.00345542
ENSG00000142661	MYOM3	274.409	0.600661	0.207508	2.89464	0.00379589	0.0185215
ENSG00000237330	RNF223	286.282	0.600442	0.231939	2.58879	0.00963139	0.0372986
ENSG00000143061	IGSF3	7310.59	0.600229	0.132782	4.5204	6.17225e-06	0.000180014
ENSG00000168610	STAT3	17849.1	0.599868	0.162125	3.70003	0.00021557	0.00224199
ENSG00000233822	HIST1H2BN	871.713	0.599771	0.175301	3.42137	0.000623064	0.00481582
ENSG00000116260	QSOX1	7637.51	0.599606	0.143989	4.16425	3.12375e-05	0.000553656
ENSG00000186714	CCDC73	5.70555	0.599439	0.230048	2.60571	0.00916849	0.0359288
ENSG00000169228	RAB24	247.894	0.599211	0.132995	4.50552	6.62117e-06	0.00018831
ENSG00000143450	OAZ3	35.3139	0.599172	0.150234	3.98825	6.65636e-05	0.000943952
ENSG00000178726	THBD	5040.68	0.598975	0.154534	3.876	0.000106187	0.00132936
ENSG00000156587	UBE2L6	1536.04	0.598725	0.205428	2.91452	0.00356233	0.0176676
ENSG00000184378	ACTRT3	36.1497	0.598314	0.186442	3.20911	0.00133145	0.0084346
ENSG00000148834	GSTO1	1004.28	0.598241	0.119528	5.00502	5.58554e-07	3.25806e-05
ENSG00000172548	NIPAL4	4669.91	0.598135	0.1646	3.63388	0.000279194	0.00270235
ENSG00000159166	LAD1	17594.9	0.597496	0.162268	3.68215	0.000231273	0.00235842
ENSG00000188368	PRR19	30.0423	0.597163	0.206476	2.89217	0.00382585	0.0186321
ENSG00000103222	ABCC1	3802.97	0.596918	0.1281	4.65979	3.16529e-06	0.00010958
ENSG00000141574	SECTM1	1055.29	0.596387	0.233943	2.54929	0.0107943	0.0406167
ENSG00000154016	GRAP	82.1376	0.595199	0.197929	3.00713	0.00263727	0.0140765
ENSG00000168393	DTYMK	523.091	0.594768	0.117866	5.04613	4.50853e-07	2.78996e-05
ENSG00000120949	TNFRSF8	109.554	0.593886	0.22244	2.66988	0.00758794	0.0311695
ENSG00000068079	IFI35	471.912	0.593693	0.167743	3.5393	0.000401187	0.0035155
ENSG00000107338	SHB	555.064	0.593504	0.149908	3.95912	7.52265e-05	0.00103324
ENSG00000267598	CTC-250I14.6	94.4667	0.592754	0.187421	3.16269	0.00156321	0.00945355
ENSG00000186638	KIF24	251.17	0.592219	0.135025	4.386	1.15456e-05	0.000274438
ENSG00000179403	VWA1	1912.87	0.591742	0.136877	4.32316	1.5381e-05	0.000334627
ENSG00000125912	NCLN	2007.84	0.591305	0.136091	4.34494	1.39316e-05	0.000312325
ENSG00000176171	BNIP3	910.914	0.591239	0.128595	4.59768	4.27218e-06	0.000136019
ENSG00000103490	PYCARD	2209.98	0.590708	0.168124	3.51353	0.000442187	0.00375659
ENSG00000242372	EIF6	2396.02	0.590624	0.146502	4.0315	5.5423e-05	0.000832752
ENSG00000112118	MCM3	2398.66	0.590393	0.113266	5.21245	1.86363e-07	1.52086e-05
ENSG00000065600	TMEM206	188.187	0.590316	0.128826	4.58226	4.59975e-06	0.000143204
ENSG00000142634	EFHD2	2743.15	0.590196	0.144112	4.09539	4.21458e-05	0.000682523
ENSG00000140368	PSTPIP1	279.747	0.59012	0.219132	2.69298	0.00708155	0.0295766
ENSG00000127084	FGD3	641.92	0.589101	0.138722	4.24662	2.17019e-05	0.000429766
ENSG00000178199	ZC3H12D	241.915	0.588605	0.179094	3.28657	0.00101414	0.00693633
ENSG00000144485	HES6	63.5494	0.587877	0.151432	3.88211	0.000103553	0.00130827
ENSG00000174951	FUT1	470.574	0.587749	0.172744	3.40244	0.000667881	0.0050756
ENSG00000270103	RNU11	58.5069	0.587544	0.173694	3.38263	0.000717941	0.00532815
ENSG00000137094	DNAJB5	258.128	0.587187	0.169913	3.45581	0.000548645	0.00438924
ENSG00000196176	HIST1H4A	489.193	0.587185	0.196042	2.9952	0.00274269	0.014504
ENSG00000121797	CCRL2	30.9259	0.58702	0.231221	2.53879	0.0111237	0.0415766
ENSG00000034510	TMSB10	9706.09	0.585598	0.152424	3.84191	0.000122082	0.00147189
ENSG00000196584	XRCC2	134.072	0.58347	0.135905	4.29323	1.7609e-05	0.000367082
ENSG00000218422	AC016773.1	21.7561	0.582735	0.173897	3.35103	0.000805115	0.00581834
ENSG00000173918	C1QTNF1	2280.46	0.582561	0.22046	2.64248	0.00823012	0.033151
ENSG00000100350	FOXRED2	1554.01	0.582384	0.158095	3.68377	0.000229807	0.00234704
ENSG00000203814	HIST2H2BF	1763.42	0.582321	0.182738	3.18664	0.00143937	0.00890142
ENSG00000161800	RACGAP1	1084.63	0.582294	0.138212	4.21306	2.51935e-05	0.000473768
ENSG00000121101	TEX14	12.1396	0.581519	0.193332	3.00787	0.00263085	0.0140519
ENSG00000182853	VMO1	47.5423	0.581294	0.167294	3.47469	0.000511445	0.00417516
ENSG00000183010	PYCR1	332.723	0.580062	0.171458	3.38311	0.000716695	0.00532457
ENSG00000088002	SULT2B1	5491.29	0.57993	0.199474	2.90729	0.00364573	0.0179729
ENSG00000108561	C1QBP	2062.3	0.57991	0.139059	4.17024	3.04279e-05	0.000543745
ENSG00000173530	TNFRSF10D	187.114	0.579536	0.168319	3.44309	0.000575103	0.00454688
ENSG00000137285	TUBB2B	205.387	0.579438	0.214909	2.6962	0.00701357	0.0293721
ENSG00000260101	RP11-568N6.1	53.8945	0.579143	0.171855	3.36996	0.000751792	0.00552788
ENSG00000253276	CCDC71L	150.709	0.579108	0.201288	2.87701	0.00401465	0.0193112
ENSG00000113407	TARS	2185.13	0.579027	0.116408	4.97414	6.55377e-07	3.65721e-05
ENSG00000164733	CTSB	19512.4	0.578638	0.156241	3.70349	0.000212653	0.00222175
ENSG00000173334	TRIB1	1755	0.57831	0.124694	4.63785	3.52052e-06	0.000118301
ENSG00000202496	RNVU1-20	8.52686	0.578077	0.213677	2.70538	0.00682257	0.0287984
ENSG00000136830	FAM129B	17607.6	0.577889	0.145128	3.98192	6.83619e-05	0.000964522
ENSG00000104522	TSTA3	4365.8	0.577848	0.173067	3.33887	0.000841186	0.00601417
ENSG00000176170	SPHK1	527.395	0.577288	0.139865	4.12745	3.66804e-05	0.000620676
ENSG00000269808	AC010327.2	5.9425	0.576502	0.230281	2.50347	0.0122984	0.0446826
ENSG00000264982	RP11-344B2.2	8.50587	0.576228	0.21936	2.62686	0.00861759	0.0343183
ENSG00000159131	GART	2074.84	0.576191	0.110982	5.19177	2.08306e-07	1.63368e-05
ENSG00000173110	HSPA6	291.785	0.575484	0.210052	2.73972	0.00614918	0.0266885
ENSG00000213904	LIPE-AS1	103.068	0.575348	0.151903	3.78761	0.000152102	0.0017218
ENSG00000213859	KCTD11	2769.36	0.575347	0.150498	3.82295	0.000131867	0.00155301
ENSG00000117016	RIMS3	1299.56	0.574726	0.198737	2.8919	0.00382918	0.0186404
ENSG00000100285	NEFH	37.2971	0.574719	0.197059	2.91649	0.00353998	0.0175861
ENSG00000033867	SLC4A7	960.989	0.574263	0.119305	4.81339	1.48388e-06	6.44415e-05
ENSG00000121900	TMEM54	2498.67	0.57414	0.176979	3.24412	0.00117816	0.00774789
ENSG00000228716	DHFR	676.892	0.574084	0.131746	4.35751	1.31552e-05	0.000301254
ENSG00000057657	PRDM1	4263.51	0.574043	0.169261	3.39147	0.000695181	0.0052088
ENSG00000186081	KRT5	369384	0.573664	0.151473	3.78725	0.000152325	0.00172354
ENSG00000117395	EBNA1BP2	1650.5	0.573577	0.138416	4.14387	3.41498e-05	0.00059112
ENSG00000015475	BID	376.229	0.573064	0.14475	3.95899	7.52686e-05	0.00103327
ENSG00000184979	USP18	112.438	0.572861	0.178134	3.2159	0.00130035	0.00830239
ENSG00000140950	TLDC1	1011.01	0.572662	0.130891	4.37511	1.21372e-05	0.000284544
ENSG00000185477	GPRIN3	497.806	0.572309	0.189369	3.02219	0.00250955	0.0136015
ENSG00000125775	SDCBP2	1970.11	0.572309	0.188465	3.03668	0.00239196	0.0131112
ENSG00000102096	PIM2	343.991	0.572249	0.165201	3.46396	0.000532281	0.00429757
ENSG00000123609	NMI	467.367	0.571646	0.144416	3.95832	7.54786e-05	0.00103524
ENSG00000006062	MAP3K14	2304.37	0.571566	0.164512	3.47432	0.000512148	0.00417869
ENSG00000256269	HMBS	479.725	0.571315	0.141937	4.02512	5.69457e-05	0.000848832
ENSG00000135723	FHOD1	829.223	0.571313	0.119978	4.76182	1.91851e-06	7.768e-05
ENSG00000162063	CCNF	986.08	0.570927	0.175813	3.24736	0.00116483	0.0076916
ENSG00000185811	IKZF1	887.067	0.570871	0.232665	2.45361	0.0141428	0.0496622
ENSG00000118322	ATP10B	2157.51	0.570841	0.179428	3.18144	0.00146543	0.00900683
ENSG00000138092	CENPO	582.593	0.570689	0.108099	5.2793	1.29675e-07	1.22597e-05
ENSG00000144118	RALB	1817.98	0.570499	0.0988496	5.77139	7.8622e-09	1.91598e-06
ENSG00000146192	FGD2	1102.33	0.569532	0.19103	2.98138	0.00286954	0.0149953
ENSG00000147912	FBXO10	148.834	0.569498	0.13563	4.1989	2.68214e-05	0.000496518
ENSG00000165280	VCP	13909.6	0.56925	0.122995	4.62825	3.68776e-06	0.000122639
ENSG00000134308	YWHAQ	5834.26	0.569176	0.117864	4.82907	1.37169e-06	6.07535e-05
ENSG00000112578	BYSL	475.891	0.569085	0.137413	4.14141	3.45181e-05	0.000595738
ENSG00000253882	RP11-61L23.2	106.696	0.56811	0.159451	3.5629	0.000366774	0.00329138
ENSG00000172269	DPAGT1	719.835	0.567858	0.115747	4.90601	9.29477e-07	4.67232e-05
ENSG00000124529	HIST1H4B	1918.28	0.567672	0.18388	3.08718	0.00202063	0.0115084
ENSG00000115232	ITGA4	286.387	0.567098	0.225044	2.51994	0.0117375	0.0432162
ENSG00000108786	HSD17B1	218.935	0.567073	0.17857	3.17563	0.00149511	0.00914005
ENSG00000099901	RANBP1	1486.31	0.566789	0.12276	4.61707	3.89202e-06	0.00012746
ENSG00000234235	BOK-AS1	8.25368	0.566431	0.208348	2.71868	0.00655428	0.0279966
ENSG00000168404	MLKL	383.314	0.565665	0.124453	4.54521	5.48804e-06	0.000164881
ENSG00000146918	NCAPG2	926.547	0.564952	0.116544	4.84755	1.24997e-06	5.72484e-05
ENSG00000105220	GPI	7866.36	0.564683	0.123673	4.56593	4.97287e-06	0.000152064
ENSG00000167895	TMC8	439.225	0.564163	0.220496	2.5586	0.0105093	0.039801
ENSG00000116852	KIF21B	308.155	0.564044	0.209152	2.69681	0.00700072	0.0293381
ENSG00000183486	MX2	591.866	0.563966	0.186635	3.02176	0.00251307	0.0136157
ENSG00000166197	NOLC1	2853.8	0.562937	0.140061	4.01924	5.83874e-05	0.000864486
ENSG00000127507	EMR2	400.044	0.562703	0.185572	3.03226	0.00242727	0.0132495
ENSG00000136950	ARPC5L	1837.12	0.562544	0.127116	4.42544	9.62446e-06	0.000242494
ENSG00000120889	TNFRSF10B	965.761	0.562391	0.129548	4.34117	1.41726e-05	0.000316123
ENSG00000210127	MT-TA	15.9222	0.561596	0.175152	3.20634	0.00134437	0.00849401
ENSG00000145194	ECE2	164.144	0.561573	0.161897	3.4687	0.000522982	0.00423911
ENSG00000168884	TNIP2	1120.04	0.561402	0.11463	4.89752	9.70513e-07	4.78524e-05
ENSG00000007968	E2F2	1075.63	0.561115	0.175807	3.19166	0.00141457	0.00880972
ENSG00000122966	CIT	1262.98	0.561032	0.154028	3.64241	0.000270095	0.00264486
ENSG00000136379	ABHD17C	1066.99	0.560676	0.136098	4.11965	3.7945e-05	0.000635121
ENSG00000136689	IL1RN	4337.37	0.560655	0.160907	3.48433	0.000493364	0.00407143
ENSG00000042753	AP2S1	2249.45	0.56064	0.122379	4.58116	4.62394e-06	0.000143668
ENSG00000197903	HIST1H2BK	3749.26	0.560602	0.15342	3.65404	0.000258145	0.00255951
ENSG00000168398	BDKRB2	961.321	0.5606	0.137466	4.0781	4.54061e-05	0.000725267
ENSG00000180438	TPRXL	143.893	0.560579	0.140533	3.98896	6.63646e-05	0.000941994
ENSG00000262814	MRPL12	187.119	0.560358	0.166298	3.36961	0.00075276	0.00552788
ENSG00000100479	POLE2	122.787	0.560049	0.138111	4.05506	5.01217e-05	0.000779042
ENSG00000118985	ELL2	4173.44	0.559236	0.112272	4.9811	6.32242e-07	3.55496e-05
ENSG00000111641	NOP2	1367.84	0.559175	0.13057	4.28257	1.84748e-05	0.000379502
ENSG00000089327	FXYD5	1214.08	0.559025	0.154149	3.62653	0.000287257	0.00275879
ENSG00000271847	RP4-740C4.8	23.0645	0.558869	0.160672	3.47831	0.000504584	0.00413778
ENSG00000100949	RABGGTA	1015.7	0.558847	0.11716	4.76994	1.84282e-06	7.52588e-05
ENSG00000108932	SLC16A6	328.121	0.558824	0.17855	3.12979	0.00174931	0.010299
ENSG00000236438	FAM157A	89.3342	0.558752	0.185651	3.00969	0.00261514	0.0139922
ENSG00000268358	EPB41L4A-AS2	22.3018	0.558144	0.151185	3.6918	0.000222676	0.00229697
ENSG00000242125	SNHG3	2865.93	0.557852	0.138915	4.01578	5.92499e-05	0.000872243
ENSG00000159423	ALDH4A1	734.416	0.556586	0.159342	3.49304	0.000477558	0.00397301
ENSG00000143549	TPM3	7336.21	0.556251	0.112143	4.96018	7.04277e-07	3.86727e-05
ENSG00000128335	APOL2	1182.92	0.555917	0.154019	3.60941	0.000306897	0.0028882
ENSG00000169136	ATF5	746.904	0.555905	0.123334	4.5073	6.56576e-06	0.000187597
ENSG00000239672	NME1	511.39	0.555048	0.144431	3.84299	0.000121545	0.00146723
ENSG00000240106	RN7SL146P	9.05032	0.554933	0.214668	2.58508	0.00973566	0.0375846
ENSG00000108010	GLRX3	1446.94	0.55492	0.119464	4.6451	3.39916e-06	0.000115225
ENSG00000236526	RP4-742J24.2	7.20982	0.554771	0.218123	2.54339	0.0109783	0.0411287
ENSG00000133657	ATP13A3	2460.87	0.554759	0.127035	4.36697	1.2598e-05	0.000292613
ENSG00000168071	CCDC88B	518.737	0.554018	0.172314	3.21517	0.00130369	0.00831174
ENSG00000183684	ALYREF	1645.96	0.553474	0.130177	4.2517	2.12151e-05	0.000423138
ENSG00000270145	CTD-2267D19.6	12.3684	0.553456	0.204598	2.70509	0.00682856	0.0288198
ENSG00000124593	PRICKLE4	407.473	0.55326	0.145608	3.79967	0.000144889	0.00165714
ENSG00000232956	SNHG15	424.913	0.553183	0.1413	3.91495	9.04235e-05	0.00118602
ENSG00000223865	HLA-DPB1	5831.8	0.552837	0.210323	2.62851	0.00857593	0.0341964
ENSG00000260006	RP11-469M7.1	222.439	0.551968	0.166631	3.31252	0.000924585	0.00647277
ENSG00000182319	SGK223	1625.14	0.551911	0.136747	4.036	5.43709e-05	0.000822104
ENSG00000131462	TUBG1	1471.32	0.551694	0.143837	3.83556	0.000125279	0.00149884
ENSG00000243179	AC110769.3	10.8084	0.551479	0.201484	2.73708	0.00619868	0.0268499
ENSG00000161653	NAGS	86.7665	0.551426	0.131262	4.20095	2.65792e-05	0.000492918
ENSG00000048162	NOP16	789.978	0.551207	0.155909	3.53545	0.00040708	0.00355204
ENSG00000272269	RP11-500C11.3	33.9843	0.551036	0.145125	3.79698	0.000146469	0.00167026
ENSG00000123219	CENPK	101.908	0.550863	0.157651	3.49418	0.000475512	0.00396025
ENSG00000142731	PLK4	255.002	0.550842	0.127391	4.32402	1.53212e-05	0.000333794
ENSG00000256433	RP1-102E24.8	51.6483	0.550738	0.168239	3.27355	0.00106206	0.00717361
ENSG00000116544	DLGAP3	25.3717	0.550373	0.173653	3.16939	0.0015276	0.0092946
ENSG00000185480	PARPBP	119.432	0.550098	0.131114	4.19557	2.72182e-05	0.000501161
ENSG00000101444	AHCY	2346.94	0.550086	0.132984	4.13649	3.52665e-05	0.000603989
ENSG00000164466	SFXN1	1025.52	0.549505	0.107181	5.12688	2.94588e-07	2.11003e-05
ENSG00000197019	SERTAD1	653.87	0.549305	0.142471	3.85557	0.000115462	0.00141367
ENSG00000108798	ABI3	260.719	0.549151	0.160082	3.43044	0.000602601	0.00470083
ENSG00000143479	DYRK3	119.627	0.548191	0.190293	2.88078	0.00396691	0.0191501
ENSG00000177105	RHOG	1681.08	0.548118	0.138194	3.9663	7.29967e-05	0.00101314
ENSG00000111729	CLEC4A	83.1832	0.547784	0.208807	2.6234	0.00870571	0.034589
ENSG00000229944	AC004797.1	16.7223	0.547089	0.158919	3.44257	0.000576222	0.0045525
ENSG00000116478	HDAC1	2401.01	0.546545	0.107565	5.08105	3.75358e-07	2.46111e-05
ENSG00000265778	RP11-17M16.2	14.4332	0.546521	0.171778	3.18156	0.00146483	0.00900659
ENSG00000101842	VSIG1	20.3202	0.546092	0.209372	2.60824	0.00910082	0.0357325
ENSG00000111145	ELK3	1703.06	0.545977	0.123092	4.43552	9.18517e-06	0.00023429
ENSG00000105993	DNAJB6	7261.66	0.545965	0.135188	4.03857	5.37779e-05	0.000818326
ENSG00000119718	EIF2B2	697.034	0.545884	0.10416	5.24084	1.5985e-07	1.37095e-05
ENSG00000253051	SNORA31	51.7043	0.545843	0.188355	2.89794	0.00375622	0.0183821
ENSG00000225968	ELFN1	127.24	0.545768	0.160713	3.39591	0.000684	0.00515677
ENSG00000167874	TMEM88	40.93	0.545491	0.160979	3.38858	0.00070255	0.0052551
ENSG00000170775	GPR37	476.791	0.544164	0.169784	3.20504	0.00135044	0.0085219
ENSG00000182782	HCAR2	1236.13	0.54335	0.169228	3.21075	0.00132388	0.0084055
ENSG00000143977	SNRPG	559.086	0.542436	0.112242	4.83273	1.34674e-06	6.03536e-05
ENSG00000153395	LPCAT1	1274.68	0.54208	0.151134	3.58675	0.000334819	0.00307573
ENSG00000166794	PPIB	5460.11	0.541663	0.112623	4.80953	1.51289e-06	6.55056e-05
ENSG00000167604	NFKBID	319.216	0.54123	0.0875503	6.18193	6.33207e-10	3.76454e-07
ENSG00000256351	RP1-7G5.5	39.9247	0.541143	0.163435	3.31105	0.000929453	0.00649797
ENSG00000048140	TSPAN17	1446.12	0.540757	0.128542	4.20686	2.5894e-05	0.000482818
ENSG00000169035	KLK7	12603.5	0.53973	0.209283	2.57894	0.00991034	0.0381399
ENSG00000164136	IL15	129.455	0.539729	0.199228	2.70909	0.00674673	0.028564
ENSG00000116663	FBXO6	412.414	0.539481	0.147792	3.65026	0.000261974	0.00258751
ENSG00000140279	DUOX2	552.355	0.538897	0.179052	3.00973	0.00261484	0.0139922
ENSG00000231925	TAPBP	13740.5	0.538457	0.168257	3.20021	0.00137329	0.00862886
ENSG00000262831	RP11-498C9.2	46.1259	0.538183	0.197871	2.71986	0.00653095	0.0279336
ENSG00000160957	RECQL4	465.916	0.538176	0.140934	3.81864	0.000134188	0.00156959
ENSG00000256034	RP11-707G14.1	12.2273	0.537946	0.180935	2.97315	0.00294756	0.0153039
ENSG00000232818	RPS2P32	11.0925	0.537433	0.191158	2.81146	0.00493174	0.0225373
ENSG00000175792	RUVBL1	919.178	0.537229	0.127969	4.19811	2.69157e-05	0.000497667
ENSG00000184886	PIGW	449.147	0.536825	0.129427	4.1477	3.3583e-05	0.000583926
ENSG00000006118	TMEM132A	337.595	0.536645	0.184644	2.90638	0.00365641	0.0180085
ENSG00000140332	TLE3	7926.4	0.536346	0.133354	4.02196	5.77149e-05	0.000857691
ENSG00000149782	PLCB3	3629.67	0.536097	0.127592	4.20164	2.64989e-05	0.000491726
ENSG00000204267	TAP2	1219.06	0.536023	0.145071	3.69491	0.000219965	0.00227432
ENSG00000165997	ARL5B	973.784	0.535994	0.119947	4.46861	7.873e-06	0.000211831
ENSG00000166986	MARS	2873.81	0.535952	0.120967	4.43055	9.39911e-06	0.00023837
ENSG00000232815	LINC00537	26.037	0.535795	0.190166	2.81751	0.00483977	0.0222188
ENSG00000112245	PTP4A1	2272.68	0.535738	0.128649	4.16435	3.12243e-05	0.000553656
ENSG00000258227	CLEC5A	144.954	0.535725	0.197655	2.7104	0.00672018	0.0284958
ENSG00000209482	SNORD83A	20.7318	0.535498	0.160897	3.3282	0.000874094	0.00621352
ENSG00000088726	TMEM40	2269.86	0.535172	0.149801	3.57256	0.000353515	0.0032019
ENSG00000175279	APITD1	31.8426	0.535159	0.140797	3.80092	0.000144158	0.00165306
ENSG00000157168	NRG1	597.014	0.535152	0.180572	2.96365	0.00304016	0.015684
ENSG00000163472	TMEM79	6318.06	0.535001	0.15651	3.41831	0.000630102	0.00485533
ENSG00000169403	PTAFR	1411.98	0.534445	0.17416	3.0687	0.0021499	0.0120375
ENSG00000074211	PPP2R2C	5532.43	0.534023	0.164536	3.24563	0.00117193	0.00771683
ENSG00000169594	BNC1	1700.78	0.53392	0.165633	3.22352	0.00126627	0.00815049
ENSG00000101361	NOP56	2271.14	0.533286	0.129995	4.10234	4.08992e-05	0.000668994
ENSG00000139173	TMEM117	699.026	0.532502	0.120549	4.4173	9.99405e-06	0.000249166
ENSG00000155926	SLA	729.584	0.531682	0.210215	2.52923	0.0114314	0.0424047
ENSG00000176597	B3GNT5	1061.24	0.531594	0.12652	4.20164	2.64983e-05	0.000491726
ENSG00000182199	SHMT2	2243.38	0.531225	0.132715	4.00275	6.26111e-05	0.000905278
ENSG00000140564	FURIN	8736.05	0.531224	0.128915	4.12073	3.77678e-05	0.00063377
ENSG00000175591	P2RY2	924.685	0.531155	0.186973	2.84082	0.0044998	0.0210615
ENSG00000109320	NFKB1	3931.27	0.531137	0.107749	4.9294	8.24821e-07	4.2905e-05
ENSG00000107438	PDLIM1	4582.93	0.530857	0.124926	4.24936	2.14379e-05	0.000425659
ENSG00000198900	TOP1	3124.18	0.530631	0.106136	4.99954	5.74675e-07	3.32686e-05
ENSG00000213523	SRA1	734.101	0.530514	0.0981168	5.40696	6.41037e-08	7.65161e-06
ENSG00000123159	GIPC1	5905.65	0.528919	0.147403	3.58826	0.00033289	0.00306106
ENSG00000128626	MRPS12	605.016	0.5288	0.137457	3.84702	0.000119562	0.00144863
ENSG00000135314	KHDC1	11.74	0.52866	0.175507	3.01218	0.00259377	0.0139287
ENSG00000005059	CCDC109B	481.673	0.528348	0.126382	4.18057	2.90784e-05	0.000526062
ENSG00000146904	EPHA1	3228.9	0.527864	0.148305	3.5593	0.000371838	0.00332813
ENSG00000241506	PSMC1P1	26.5059	0.527717	0.156299	3.37632	0.000734624	0.00542933
ENSG00000229677	RP11-383F6.1	16.613	0.527517	0.205151	2.57135	0.0101302	0.0387448
ENSG00000132274	TRIM22	1373.22	0.526807	0.184925	2.84875	0.00438907	0.020637
ENSG00000184730	APOBR	523.29	0.526353	0.209551	2.51181	0.0120113	0.043955
ENSG00000169188	APEX2	1130.68	0.526353	0.113266	4.64706	3.367e-06	0.000114764
ENSG00000185624	P4HB	25238.2	0.526004	0.126163	4.16925	3.056e-05	0.000545097
ENSG00000014216	CAPN1	14042.4	0.52593	0.133549	3.9381	8.21303e-05	0.00110346
ENSG00000113712	CSNK1A1	10707.1	0.525804	0.113278	4.64174	3.45495e-06	0.000116604
ENSG00000167797	CDK2AP2	718.024	0.525705	0.123911	4.24262	2.2093e-05	0.000433113
ENSG00000091490	SEL1L3	536.068	0.525655	0.135005	3.8936	9.8768e-05	0.00126174
ENSG00000052749	RRP12	1505.3	0.524651	0.152181	3.44755	0.000565694	0.00449459
ENSG00000105329	TGFB1	2566.29	0.524581	0.144215	3.6375	0.000275303	0.00267389
ENSG00000100345	MYH9	52576	0.523863	0.110745	4.73035	2.24135e-06	8.72576e-05
ENSG00000130762	ARHGEF16	500.52	0.523562	0.158081	3.31198	0.000926375	0.00648232
ENSG00000170727	BOP1	180.109	0.52324	0.158389	3.30352	0.000954794	0.0066257
ENSG00000171992	SYNPO	3299.69	0.522558	0.149901	3.48601	0.000490283	0.00405162
ENSG00000165806	CASP7	1158.09	0.522458	0.13698	3.81412	0.00013667	0.00159042
ENSG00000099364	FBXL19	1841.56	0.522347	0.123671	4.22367	2.40357e-05	0.000457552
ENSG00000187688	TRPV2	537.654	0.522315	0.138351	3.77529	0.000159824	0.00178696
ENSG00000019582	CD74	38356.4	0.522166	0.197994	2.63728	0.00835747	0.0335242
ENSG00000266235	MIR3176	16.4152	0.522147	0.209699	2.48998	0.012775	0.0460354
ENSG00000239127	SNORD125	15.7051	0.522079	0.180754	2.88835	0.00387269	0.0188039
ENSG00000136492	BRIP1	284.044	0.521936	0.111597	4.67697	2.91145e-06	0.00010322
ENSG00000213638	ADAT3	292.155	0.521897	0.147053	3.54904	0.000386636	0.00343177
ENSG00000100139	MICALL1	6745.19	0.521887	0.128635	4.05711	4.9683e-05	0.000773778
ENSG00000111348	ARHGDIB	2945.18	0.521462	0.164053	3.17861	0.00147983	0.00906849
ENSG00000134256	CD101	159.639	0.52104	0.163737	3.18219	0.00146168	0.00899117
ENSG00000185262	UBALD2	1801.02	0.520438	0.130618	3.98442	6.76455e-05	0.000956233
ENSG00000147697	GSDMC	3430.22	0.519972	0.13364	3.89083	9.99039e-05	0.00127415
ENSG00000163468	CCT3	5366.02	0.519684	0.129526	4.0122	6.01557e-05	0.000880964
ENSG00000181467	RAP2B	2607.8	0.519501	0.100137	5.18792	2.12652e-07	1.65179e-05
ENSG00000067057	PFKP	3228.09	0.519409	0.13823	3.75756	0.000171576	0.00187997
ENSG00000223356	RP11-66D17.5	27.1473	0.51887	0.20691	2.50771	0.0121517	0.0443162
ENSG00000184363	PKP3	16572.4	0.518853	0.167437	3.0988	0.00194306	0.0111529
ENSG00000177409	SAMD9L	537.499	0.518594	0.200164	2.59085	0.00957394	0.0371179
ENSG00000149925	ALDOA	25378.3	0.518261	0.133112	3.89343	9.88384e-05	0.00126212
ENSG00000109079	TNFAIP1	2990.42	0.518019	0.100902	5.13387	2.83845e-07	2.06959e-05
ENSG00000196954	CASP4	2415.32	0.517908	0.114456	4.52495	6.04088e-06	0.000177354
ENSG00000141497	ZMYND15	136.955	0.517899	0.166279	3.11464	0.00184167	0.0107182
ENSG00000033050	ABCF2	2083.95	0.517524	0.122496	4.22481	2.39147e-05	0.000456409
ENSG00000145632	PLK2	3201.45	0.517274	0.116877	4.42579	9.60909e-06	0.000242304
ENSG00000091409	ITGA6	8440.9	0.517201	0.145015	3.56655	0.000361716	0.00325545
ENSG00000207652	MIR621	34.6627	0.516748	0.135012	3.82741	0.000129497	0.00153446
ENSG00000171302	CANT1	2282.64	0.516482	0.120092	4.30074	1.70232e-05	0.000357136
ENSG00000139988	RDH12	2089.77	0.516407	0.163258	3.16314	0.00156079	0.00944761
ENSG00000178409	BEND3	287.067	0.515967	0.164815	3.13059	0.00174455	0.0102807
ENSG00000113810	SMC4	1536.67	0.515399	0.102318	5.03724	4.72289e-07	2.8799e-05
ENSG00000104738	MCM4	3585.86	0.515019	0.120139	4.28684	1.81233e-05	0.00037322
ENSG00000224875	AC083949.1	12.4128	0.514769	0.202159	2.54635	0.0108855	0.0408701
ENSG00000163251	FZD5	521.174	0.514705	0.15111	3.40617	0.0006588	0.00502518
ENSG00000260852	FBXL19-AS1	89.8287	0.513326	0.129533	3.96291	7.4043e-05	0.00102191
ENSG00000243708	PLA2G4B	138.241	0.513248	0.209047	2.45518	0.0140816	0.0495032
ENSG00000154380	ENAH	5202.31	0.51315	0.124735	4.11391	3.89012e-05	0.000647969
ENSG00000131236	CAP1	8740.2	0.512642	0.10709	4.78701	1.69285e-06	7.11065e-05
ENSG00000155660	PDIA4	3855.97	0.512627	0.109326	4.68898	2.74571e-06	9.94254e-05
ENSG00000090520	DNAJB11	1336.32	0.512546	0.10793	4.74886	2.04567e-06	8.18135e-05
ENSG00000177628	GBA	2598.32	0.512505	0.169224	3.02857	0.00245716	0.0133738
ENSG00000104889	RNASEH2A	416.682	0.512367	0.132355	3.87115	0.000108322	0.0013514
ENSG00000101311	FERMT1	3067.52	0.512314	0.163521	3.13302	0.00173019	0.0102254
ENSG00000097046	CDC7	234.166	0.512054	0.131165	3.90389	9.46596e-05	0.00122188
ENSG00000118242	MREG	776.264	0.512053	0.132068	3.87719	0.000105671	0.00132475
ENSG00000053372	MRTO4	1167.67	0.511938	0.142693	3.58768	0.000333632	0.00306697
ENSG00000169857	AVEN	404.149	0.511786	0.114777	4.45894	8.23644e-06	0.000219285
ENSG00000241732	RP11-38P22.2	459.02	0.511442	0.1648	3.10341	0.00191304	0.0110212
ENSG00000186567	CEACAM19	888.178	0.511066	0.151121	3.38183	0.000720035	0.0053381
ENSG00000166535	A2ML1	11960.4	0.510988	0.206014	2.48035	0.0131252	0.0470073
ENSG00000222414	RNU2-59P	286.777	0.510721	0.143445	3.56041	0.000370277	0.00331896
ENSG00000254332	GS1-44D20.1	13.5766	0.51052	0.200368	2.54792	0.0108368	0.0407281
ENSG00000204394	VARS	3813.06	0.510293	0.130462	3.91142	9.17539e-05	0.00119586
ENSG00000136122	BORA	164.599	0.510035	0.113862	4.4794	7.48531e-06	0.000204244
ENSG00000144395	CCDC150	76.2173	0.509595	0.175403	2.90528	0.00366929	0.0180516
ENSG00000136425	CIB2	303.326	0.509483	0.151911	3.35384	0.000796993	0.00577838
ENSG00000172818	OVOL1	3493.61	0.509114	0.171263	2.9727	0.00295192	0.015317
ENSG00000125454	SLC25A19	187.362	0.508896	0.11396	4.46558	7.98505e-06	0.00021373
ENSG00000204315	FKBPL	331.025	0.508785	0.147126	3.45817	0.000543865	0.0043683
ENSG00000106526	ACTR3C	317.018	0.508197	0.10889	4.66705	3.05553e-06	0.000106376
ENSG00000049283	EPN3	3177.15	0.507948	0.192265	2.64191	0.00824399	0.0331939
ENSG00000108797	CNTNAP1	329.014	0.507538	0.20573	2.46701	0.0136245	0.0483028
ENSG00000160193	WDR4	561.628	0.507214	0.130367	3.89066	9.9974e-05	0.00127451
ENSG00000233621	LINC01137	308.17	0.507174	0.147532	3.43773	0.000586603	0.00460674
ENSG00000226479	TMEM185B	942.101	0.506536	0.0945165	5.35923	8.35765e-08	9.1623e-06
ENSG00000258788	RP11-404P21.9	16.9096	0.506423	0.205299	2.46676	0.0136343	0.0483211
ENSG00000141527	CARD14	1896.56	0.50615	0.127761	3.9617	7.44196e-05	0.0010248
ENSG00000112242	E2F3	449.286	0.505993	0.106597	4.74677	2.06693e-06	8.21327e-05
ENSG00000167460	TPM4	15803.1	0.505944	0.135367	3.73758	0.000185797	0.001999
ENSG00000198327	HIST1H4F	1905.08	0.505535	0.167268	3.02231	0.00250857	0.0135985
ENSG00000103966	EHD4	2116.32	0.505205	0.122491	4.12443	3.71648e-05	0.000626328
ENSG00000050344	NFE2L3	1337.9	0.505199	0.161108	3.13577	0.00171403	0.0101493
ENSG00000264991	AP001205.1	22.2375	0.505163	0.200131	2.52416	0.0115975	0.042846
ENSG00000143106	PSMA5	1738.67	0.505001	0.0988828	5.10707	3.27197e-07	2.2731e-05
ENSG00000196562	SULF2	2565.51	0.504788	0.155952	3.23682	0.00120869	0.00788658
ENSG00000165501	LRR1	198.992	0.50401	0.121626	4.14392	3.41417e-05	0.00059112
ENSG00000079462	PAFAH1B3	348.566	0.503749	0.147333	3.41912	0.000628238	0.00484701
ENSG00000222047	C10orf55	60.1479	0.50238	0.172982	2.90423	0.00368163	0.0180921
ENSG00000148344	PTGES	533.924	0.501938	0.187079	2.68303	0.00729581	0.030263
ENSG00000232024	LSM12P1	17.197	0.501565	0.182752	2.74451	0.0060601	0.0264217
ENSG00000174437	ATP2A2	13467.7	0.501519	0.107929	4.64675	3.37212e-06	0.000114812
ENSG00000026103	FAS	611.411	0.501426	0.124268	4.03503	5.45957e-05	0.000824536
ENSG00000131467	PSME3	4211.72	0.500724	0.121065	4.13599	3.53426e-05	0.000603989
ENSG00000159720	ATP6V0D1	3483.85	0.500638	0.121353	4.12546	3.70002e-05	0.000624037
ENSG00000243609	RPS2P44	58.9074	0.500482	0.20048	2.49641	0.0125456	0.0453941
ENSG00000005022	SLC25A5	8740.73	0.500445	0.138883	3.60336	0.000314134	0.00293841
ENSG00000119686	FLVCR2	654.972	0.50044	0.173495	2.88447	0.00392074	0.0189835
ENSG00000108448	TRIM16L	271.407	0.500439	0.139238	3.59411	0.000325497	0.0030155
ENSG00000126067	PSMB2	2966.55	0.500368	0.112277	4.45655	8.32878e-06	0.000221206
ENSG00000167397	VKORC1	270.367	0.500034	0.160599	3.11355	0.0018485	0.0107458
ENSG00000033178	UBA6	1535.34	0.498955	0.103259	4.83206	1.35126e-06	6.03675e-05
ENSG00000228594	C1orf233	625.526	0.498713	0.165465	3.01402	0.00257815	0.0138687
ENSG00000198176	TFDP1	3707.09	0.498173	0.117154	4.2523	2.11585e-05	0.000422555
ENSG00000138678	AGPAT9	291.205	0.498168	0.150623	3.30739	0.000941693	0.00655981
ENSG00000132623	ANKEF1	347.188	0.498042	0.116944	4.25882	2.05509e-05	0.000412286
ENSG00000104356	POP1	460.393	0.497948	0.13516	3.68413	0.00022949	0.00234457
ENSG00000136997	MYC	3463.3	0.497451	0.136785	3.63674	0.000276106	0.00268001
ENSG00000137462	TLR2	201.082	0.496896	0.18622	2.66833	0.00762304	0.0312721
ENSG00000151689	INPP1	1430.65	0.496622	0.144163	3.44487	0.000571336	0.00452894
ENSG00000175183	CSRP2	472.923	0.496473	0.166907	2.97455	0.00293415	0.0152478
ENSG00000162073	PAQR4	1213.03	0.4962	0.164731	3.01218	0.0025938	0.0139287
ENSG00000168394	TAP1	5972.31	0.495747	0.197362	2.51186	0.0120097	0.043955
ENSG00000142235	LMTK3	492.628	0.495468	0.172185	2.87754	0.00400786	0.01929
ENSG00000136159	NUDT15	430.913	0.495106	0.123054	4.02349	5.73425e-05	0.000853511
ENSG00000095585	BLNK	572.47	0.494216	0.128124	3.85734	0.000114627	0.00140735
ENSG00000185386	MAPK11	395.699	0.49403	0.126462	3.90654	9.36282e-05	0.00121427
ENSG00000135334	AKIRIN2	937.714	0.493647	0.100262	4.92358	8.49751e-07	4.37106e-05
ENSG00000221869	CEBPD	2344.61	0.493534	0.138612	3.56055	0.000370077	0.00331813
ENSG00000263627	RP11-692N5.1	14.9298	0.493011	0.18708	2.63529	0.00840659	0.0336688
ENSG00000143466	IKBKE	1110.68	0.49294	0.14087	3.49926	0.000466546	0.00390768
ENSG00000157734	SNX22	116.329	0.492915	0.120889	4.07743	4.55362e-05	0.000726394
ENSG00000113648	H2AFY	8473.82	0.492845	0.0935972	5.26559	1.3974e-07	1.25053e-05
ENSG00000198668	CALM1	11826	0.492682	0.118521	4.15692	3.22573e-05	0.000567901
ENSG00000124787	RPP40	140.897	0.492555	0.12282	4.01037	6.06247e-05	0.000885734
ENSG00000165644	COMTD1	556.637	0.492137	0.124982	3.93766	8.22797e-05	0.00110499
ENSG00000162069	CCDC64B	2425.02	0.491442	0.144461	3.4019	0.000669181	0.00507882
ENSG00000060140	STYK1	130.564	0.491415	0.169465	2.8998	0.00373398	0.0182999
ENSG00000167703	SLC43A2	764.088	0.491326	0.186614	2.63285	0.00846721	0.0338546
ENSG00000140406	MESDC1	834.835	0.490953	0.118336	4.14882	3.342e-05	0.00058273
ENSG00000109182	CWH43	2141.26	0.490744	0.125224	3.91893	8.89424e-05	0.00117185
ENSG00000073849	ST6GAL1	2250.05	0.490358	0.167891	2.9207	0.00349251	0.0174118
ENSG00000241413	RN7SL441P	54.4786	0.490236	0.161659	3.03253	0.00242511	0.0132413
ENSG00000130812	ANGPTL6	14.6079	0.490092	0.180861	2.70977	0.00673298	0.0285276
ENSG00000129667	RHBDF2	2165.81	0.489911	0.125415	3.90633	9.37085e-05	0.00121467
ENSG00000239264	TXNDC5	59.9482	0.489778	0.15023	3.2602	0.00111334	0.00743065
ENSG00000273212	AC000068.10	11.6693	0.48951	0.163206	2.99935	0.00270559	0.0143544
ENSG00000110328	GALNT18	961.909	0.488857	0.120445	4.05874	4.93377e-05	0.000770281
ENSG00000158710	TAGLN2	15035.2	0.488793	0.131215	3.72513	0.000195215	0.00207462
ENSG00000166226	CCT2	2484.94	0.488618	0.119669	4.08309	4.44405e-05	0.000712962
ENSG00000114767	RRP9	487.773	0.488189	0.141192	3.45762	0.000544979	0.0043703
ENSG00000157870	FAM213B	811.629	0.48789	0.118721	4.10955	3.96428e-05	0.000655378
ENSG00000173801	JUP	81827	0.487597	0.151004	3.22904	0.00124206	0.00803711
ENSG00000179271	GADD45GIP1	769.927	0.486943	0.129395	3.76323	0.000167731	0.00184868
ENSG00000214595	EML6	350.942	0.486474	0.159708	3.04602	0.00231892	0.0127881
ENSG00000159110	IFNAR2	501.458	0.486428	0.144289	3.37121	0.000748389	0.0055113
ENSG00000132768	DPH2	804.362	0.486421	0.119358	4.0753	4.5955e-05	0.000731189
ENSG00000115129	TP53I3	350.385	0.486196	0.109555	4.43791	9.08387e-06	0.000233188
ENSG00000113387	SUB1	1667.18	0.485917	0.0935991	5.19148	2.08634e-07	1.63368e-05
ENSG00000108294	PSMB3	2353.1	0.485772	0.117448	4.13606	3.53326e-05	0.000603989
ENSG00000184216	IRAK1	4311.96	0.485756	0.131621	3.69055	0.000223767	0.00230208
ENSG00000167264	DUS2	481.692	0.48554	0.0846071	5.73877	9.5368e-09	2.20023e-06
ENSG00000070501	POLB	561.991	0.485304	0.122806	3.9518	7.75642e-05	0.00105402
ENSG00000160818	GPATCH4	788.281	0.484382	0.130782	3.70375	0.000212433	0.00222096
ENSG00000213585	VDAC1	5282.39	0.484148	0.114138	4.24177	2.2176e-05	0.000434149
ENSG00000120254	MTHFD1L	573.96	0.48407	0.151205	3.20142	0.00136753	0.00859989
ENSG00000089057	SLC23A2	2379.76	0.484057	0.156383	3.09533	0.00196595	0.0112592
ENSG00000259153	RP6-65G23.3	183.866	0.483952	0.19577	2.47205	0.0134341	0.0478473
ENSG00000185033	SEMA4B	5888.3	0.483417	0.161775	2.9882	0.00280623	0.0147412
ENSG00000099800	TIMM13	1553.27	0.483249	0.123878	3.90101	9.57935e-05	0.00123343
ENSG00000104518	GSDMD	798.462	0.482611	0.146468	3.29498	0.000984286	0.0067741
ENSG00000037897	METTL1	258.219	0.482477	0.140892	3.42445	0.000616037	0.00477313
ENSG00000101412	E2F1	405.662	0.482155	0.133153	3.62105	0.000293405	0.00279617
ENSG00000179528	LBX2	18.8806	0.482114	0.179992	2.67853	0.0073947	0.0305807
ENSG00000100290	BIK	77.0813	0.481737	0.14386	3.34866	0.000812043	0.00585856
ENSG00000107798	LIPA	1627.08	0.481681	0.145499	3.31054	0.000931169	0.00650661
ENSG00000144354	CDCA7	639.403	0.481655	0.142942	3.36958	0.000752838	0.00552788
ENSG00000183421	RIPK4	2356.16	0.481605	0.137189	3.51052	0.000447228	0.00378692
ENSG00000160767	FAM189B	983.547	0.481227	0.130969	3.67435	0.000238454	0.00240661
ENSG00000135905	DOCK10	1534.2	0.481008	0.121215	3.96824	7.2406e-05	0.00100694
ENSG00000039068	CDH1	19568.4	0.480923	0.124087	3.87569	0.000106322	0.0013302
ENSG00000237149	ZNF503-AS2	132.582	0.480888	0.137561	3.49581	0.000472623	0.00394683
ENSG00000100567	PSMA3	1227.95	0.48086	0.0876872	5.48381	4.16259e-08	5.87609e-06
ENSG00000254093	PINX1	191.414	0.480463	0.131138	3.6638	0.000248502	0.00248141
ENSG00000198780	FAM169A	71.7745	0.4804	0.148794	3.22863	0.00124385	0.00804304
ENSG00000198937	CCDC167	163.985	0.480136	0.132575	3.62162	0.00029276	0.00279341
ENSG00000152213	ARL11	92.5516	0.479727	0.166203	2.8864	0.00389677	0.0188882
ENSG00000171700	RGS19	412.28	0.479424	0.148525	3.2279	0.00124704	0.0080569
ENSG00000159259	CHAF1B	321.587	0.479107	0.11287	4.24476	2.18829e-05	0.000431294
ENSG00000200087	SNORA73B	949.963	0.479033	0.129639	3.69514	0.000219769	0.00227305
ENSG00000184545	DUSP8	293.056	0.478233	0.174769	2.73637	0.00621218	0.0268826
ENSG00000134247	PTGFRN	6730.14	0.478005	0.105165	4.54529	5.48598e-06	0.000164881
ENSG00000051523	CYBA	1097.38	0.477846	0.189633	2.51984	0.0117409	0.043221
ENSG00000142684	ZNF593	339.371	0.477078	0.143336	3.32838	0.000873518	0.00621086
ENSG00000106636	YKT6	3144.69	0.477071	0.109293	4.36505	1.27092e-05	0.00029409
ENSG00000164054	SHISA5	3290.61	0.47699	0.1135	4.20256	2.63917e-05	0.000490618
ENSG00000132589	FLOT2	3608.43	0.47668	0.12686	3.75752	0.000171608	0.00187997
ENSG00000165914	TTC7B	625.248	0.475868	0.0967047	4.92084	8.61751e-07	4.41808e-05
ENSG00000117877	CD3EAP	441.927	0.475346	0.154903	3.06867	0.00215013	0.0120375
ENSG00000139343	SNRPF	684.747	0.475278	0.116436	4.08188	4.46733e-05	0.000715489
ENSG00000254858	MPV17L2	233.309	0.475066	0.130705	3.63465	0.000278355	0.0026976
ENSG00000182810	DDX28	491.011	0.475053	0.109216	4.34965	1.36353e-05	0.000309044
ENSG00000236740	RP11-411K7.1	260.901	0.474711	0.134202	3.53729	0.000404262	0.00353643
ENSG00000084733	RAB10	6946.94	0.474568	0.122773	3.8654	0.000110906	0.00137477
ENSG00000079931	MOXD1	1380.84	0.474503	0.172933	2.74386	0.00607218	0.0264471
ENSG00000187951	ARHGAP11B	307.744	0.474494	0.141272	3.35872	0.000783054	0.00569736
ENSG00000165030	NFIL3	550.394	0.474443	0.147164	3.22391	0.00126453	0.00814435
ENSG00000136108	CKAP2	932.564	0.474415	0.11149	4.25524	2.08825e-05	0.000417583
ENSG00000161791	FMNL3	1708.2	0.474381	0.125393	3.78316	0.00015485	0.00174333
ENSG00000246582	RP11-1149O23.3	94.9738	0.474067	0.165723	2.86061	0.00422833	0.0200673
ENSG00000133985	TTC9	1250.19	0.474026	0.172947	2.74088	0.00612753	0.026634
ENSG00000165271	NOL6	2740.62	0.473998	0.133884	3.54035	0.000399595	0.00351251
ENSG00000063241	ISOC2	853.217	0.473597	0.131884	3.59103	0.000329377	0.00303961
ENSG00000132603	NIP7	847.301	0.473536	0.11179	4.23594	2.27593e-05	0.000441684
ENSG00000249859	PVT1	274.294	0.473424	0.164911	2.87078	0.00409465	0.0195772
ENSG00000013275	PSMC4	2572.36	0.473021	0.131478	3.59771	0.000321033	0.00298668
ENSG00000162777	DENND2D	1787.58	0.472726	0.133184	3.54943	0.000386063	0.00342865
ENSG00000123416	TUBA1B	13055.4	0.472709	0.115809	4.08179	4.46906e-05	0.000715489
ENSG00000104626	ERI1	408.801	0.472513	0.0922492	5.12214	3.0209e-07	2.13709e-05
ENSG00000172738	TMEM217	44.3054	0.472247	0.14665	3.22022	0.0012809	0.00822282
ENSG00000132003	ZSWIM4	1320.03	0.472145	0.160628	2.93936	0.00328891	0.0166849
ENSG00000159479	MED8	1410.64	0.472109	0.106871	4.41755	9.98277e-06	0.000249086
ENSG00000167065	DUSP18	536.84	0.472053	0.117506	4.01725	5.88804e-05	0.000868458
[truncated: 6,819 more rows]
